# Supplementary material for: The impact of local genomic properties on the evolutionary fate of genes
Source: eLife. 2023 May 24;12:e82290. doi: 10.7554/eLife.82290 (PMC10208646; doi:10.7554/eLife.82290)
Supplement: Supplementary file 2. — Characteristics of the elusive and non-elusive genes in the human genome. [file elife-82290-supp2.zip]

Archive with 1 entries (1 files):
- Table_S2.v3.1.txt
