# Supplementary material for: The impact of local genomic properties on the evolutionary fate of genes
Source: eLife. 2023 May 24;12:e82290. doi: 10.7554/eLife.82290 (PMC10208646; doi:10.7554/eLife.82290)
Supplement: Supplementary file 2. — Characteristics of the elusive and non-elusive genes in the human genome. [file elife-82290-supp2.zip › Table_S2.v3.1.txt]

# Supplementary Table S2. Characteristics of the elusive and non-elusive genes in the human genome.
#
PID	GID	Chr	start	end	strand	dtag	Loss_taxa	Gene_Density	GC	Chimp_dN	Chimp_dS	Mouse_dN	Mouse_dS	Aves_dN	Aves_dS	Lizard_dN	Lizard_dS	Shark_dN	Shark_dS	rRareSNV	rdupCNV	rlossCNV	syn_z	mis_z	lof_z	GTEx_Max_TPM	GTEx_Mean_TPM	GTEx_Div.index	descartes_Max_TPM	descartes_Mean_TPM	descartes_Div.index
ENSP00000334393	ENSG00000186092	1	69055	70108	+	Elusive	2	26.2457350680514	41.6	NA	NA	NA	NA	NA	NA	NA	NA	NA	NA	7.5901	4.7438	4.7438	0.35753	0.61403	0.20421	0.103119	0.0482672185185185	3.78118173420565	0	0	0
ENSP00000409316	ENSG00000284733	1	450703	451697	-	-	0	4.67887853965517	45.7	NA	NA	NA	NA	NA	NA	NA	NA	NA	NA	0	3.0151	2.0101	NA	NA	NA	NA	NA	NA	NA	NA	NA
ENSP00000329982	ENSG00000284662	1	685679	686673	-	-	0	2.90163859676757	45.7	NA	NA	NA	NA	NA	NA	NA	NA	NA	NA	0	4.0201	5.0251	NA	NA	NA	NA	NA	NA	NA	NA	NA
NP_689699.2	SAMD11	1	925741	944581	+	-	1	4.83709359776112	65.5	NA	NA	NA	NA	NA	NA	NA	NA	NA	NA	7.4306	0.69	1.433	NA	NA	NA	33.2686	5.08576612592593	3.37511679198131	113.50742515204	23.9103061287	2.0759672064628
NP_056473.2	NOC2L	1	944203	959299	-	-	0	5.6476663036024	59.5	NA	NA	NA	NA	NA	NA	NA	NA	NA	NA	5.1004	0.5299	0.3312	NA	NA	NA	98.6656	52.8565111111111	3.89775365649197	39.6693203128383	27.1912714194782	2.65756961352239
ENSP00000343930	ENSG00000187961	1	960587	965715	+	Non-elusive	0	17.6856998484083	67.9	NA	NA	NA	NA	NA	NA	NA	NA	NA	NA	11.3082	1.5598	1.3648	-8.809	-0.57094	0.45884	30.7975	11.928307962963	3.820348273222	8.95623582505785	4.3890446311202	2.59101081015358
ENSP00000368720	ENSG00000187583	1	966497	975108	+	Non-elusive	0	15.7657657657658	62.9	NA	NA	NA	NA	NA	NA	NA	NA	NA	NA	7.896	0.9289	0.4645	-2.4681	-1.7988	1.0089	75.6777	5.90565188888889	2.18848232895562	13.125973495487	1.16268803230139	1.01951701486106
ENSP00000414022	ENSG00000187642	1	975205	981029	-	-	0	12.509270262784	68.6	NA	NA	NA	NA	NA	NA	NA	NA	NA	NA	6.5236	1.3734	1.3734	-2.3898	-0.55519	-0.71321	116.259	5.62866627037037	2.11385991533206	0.268691449532357	0.0761363452995789	2.13274230843775
ENSP00000393198	ENSG00000188290	1	998962	1000172	-	Elusive	3	14.6550821731393	74.3	NA	NA	NA	NA	NA	NA	NA	NA	NA	NA	19.8183	5.7803	3.3031	-1.3661	-0.46973	-1.2182	98.3885	23.8408074074074	3.75267970758713	78.2731542594153	28.7535695296894	2.52316862200575
ENSP00000368699	ENSG00000187608	1	1013423	1014540	+	-	0	13.3530449711479	64.6	NA	NA	NA	NA	NA	NA	NA	NA	NA	NA	16.9946	6.2612	4.4723	-0.50008	-0.044129	0.97435	611.473	39.9303216666667	3.35866347391156	42.220975122202	10.8292516070375	2.25873766737554
ENSP00000368678	ENSG00000188157	1	1020123	1056116	+	Non-elusive	0	11.9400948384676	65.7	NA	NA	NA	NA	NA	NA	NA	NA	NA	NA	6.89	0.3334	0.6668	-3.9572	0.22552	6.0143	97.4061	25.8862332037037	3.79083449873132	14.0665297540825	6.34143109036832	2.45911389136817
ENSP00000410533	ENSG00000237330	1	1070966	1074307	-	-	0	7.50875574553899	65.4	0.0025	0.0193	0.0942	1.5668	0.005	0.1146	0.0569	1.5715	0.8096	60.5027	7.7798	2.693	1.4961	-0.81312	-0.55496	0.064099	33.1798	1.32920623888889	1.94269776829135	10.3148473128377	1.15582083994743	1.25822567501084
XP_011539953.1	C1orf159	1	1081811	1116213	-	-	0	7.2161228802639	54.6	0.1806	0.3021	0.1499	1.1349	0.0025	0.0803	0.0927	0.7076	0.0264	0.2072	5.6681	0.4651	0.2907	NA	NA	NA	41.1168	9.08134666666667	3.84506842182359	53.1189748480505	35.0718737873302	2.65677123875854
ENSP00000368592	ENSG00000162571	1	1173903	1197935	+	-	0	8.41599038172528	54.7	0.0713	0.1515	0.0909	1.1199	0.0199	0.1201	0.0793	1.4638	0.0257	0.1381	8.8628	0.3745	0.2913	0.45219	0.32998	1.038	80.7543	1.97259223518519	1.28878183378239	7.71861134827191	1.28354987087107	1.99375260731798
ENSP00000328207	ENSG00000186891	1	1203508	1206571	-	-	0	8.53263121967869	67.5	0.0183	0.0128	0.4407	1.0731	0.0584	0.13	0.3021	1.6814	NA	NA	8.1593	1.6319	2.611	-0.86601	-0.5671	-0.59802	32.8886	3.48613572222222	3.12787868949008	4.60729064785942	1.17478195644053	2.04008201925905
ENSP00000368538	ENSG00000186827	1	1211326	1214132	-	Non-elusive	0	8.48937615212962	70.4	0.0033	0.0342	0.1546	1.5361	0.0292	0.0546	0.3151	1.1501	NA	NA	9.6188	1.7813	2.85	0.16312	0.6228	0.85969	23.2338	3.60032003703704	3.48584247545213	35.6493500990849	5.08765887801169	1.80283479758081
XP_024303241.1	SDF4	1	1216908	1231984	-	Non-elusive	0	14.0096666700023	61.3	0.0023	0.0658	0.0689	1.7642	0.0026	0.0764	NA	NA	0.0118	0.1413	9.551	0.398	0.7296	NA	NA	NA	260.749	124.385553703704	3.88787466567863	97.4169193077396	63.5991120999445	2.63871147456482
ENSP00000368496	ENSG00000176022	1	1232265	1235041	+	-	0	15.8170643528561	64	0.0049	0.0384	0.0728	2.3662	0.0059	0.1458	NA	NA	0.0172	0.2215	7.9222	1.8005	3.2409	0.41338	1.2608	0.93213	29.9052	13.5391553703704	3.9380549840784	33.8376596460555	20.169939830817	2.66232778987419
ENSP00000329137	ENSG00000184163	1	1242453	1246722	-	-	0	14.4788143919415	69.3	0.0113	0.02	0.1196	0.9745	1e-04	0.0847	0.0301	1.0452	0.1196	0.3478	7.0258	1.171	2.1077	0.22382	-0.24712	-0.029506	9.53595	2.23356187037037	3.68344776176922	14.301729178612	2.37782625481862	1.87776580438436
ENSP00000383719	ENSG00000160087	1	1255178	1273833	-	Non-elusive	0	14.7726073652	56	0.005	0.0074	0.0156	0.6284	1e-04	0.0554	0.0123	0.7688	1e-04	0.1112	4.6634	0.2144	0.5896	-0.20536	1.7919	2.963	94.4995	24.2848540740741	3.89263474258446	57.9699788795075	38.8381714842091	2.65994113492356
ENSP00000368411	ENSG00000162572	1	1280436	1292019	+	-	1	15.1477446090259	65.9	0.0072	1e-04	NA	NA	0.0125	0.1036	0.3131	1.499	NA	NA	11.0497	0.8633	1.4675	-3.9915	-0.78105	-1.3261	61.299	11.4586927777778	3.63044339346779	9.29422803548205	6.69681503946351	2.67732808481084
ENSP00000346733	ENSG00000131584	1	1292376	1308018	-	Non-elusive	0	16.1952686679391	66.7	NA	NA	NA	NA	NA	NA	NA	NA	NA	NA	7.0958	0.5114	1.1507	-1.4001	1.6713	3.7271	581.398	80.9461148148148	3.58296683213824	84.5433440262632	48.9150568290401	2.66286069800518
ENSP00000368318	ENSG00000169972	1	1308567	1311677	+	-	0	17.4687745654642	66.8	0.0053	0.0391	0.1003	0.9552	0.0203	0.1379	0.218	1.6716	0.0346	0.2377	5.4645	1.9286	2.893	-3.6145	-1.4439	-3.2131	30.1381	15.2264498148148	3.8864870245887	9.62884153280472	6.05734012383682	2.61107481717972
ENSP00000445001	ENSG00000127054	1	1311585	1324687	-	Non-elusive	0	20.3148806500762	60.4	7e-04	0.01	0.0216	1.1487	0.0015	0.1068	0.0127	1.1713	0.0015	0.1302	4.4265	0.6869	1.1448	-4.0063	0.54432	1.5821	136.773	57.3778018518518	3.83887118337997	51.2278925474369	40.384026219629	2.68104014193596
ENSP00000343890	ENSG00000224051	1	1324767	1328897	+	Non-elusive	0	21.1582638133237	65.2	1e-04	0.0638	0.119	1.1495	0.04	1.6458	0.1168	1.3518	0.043	0.2956	7.7463	1.4524	2.6628	-1.0107	-0.093199	0.92838	128.299	27.7412222222222	3.85954350969975	31.434870398167	14.3072578996423	2.58959484994096
NP_689414.1	TAS1R3	1	1331346	1335320	+	-	0	21.0238620834647	66.6	0.0025	0.0588	0.1579	1.9115	0.028	0.1292	0.2273	1.9173	0.865	4.1114	6.2893	1.2579	2.7673	NA	NA	NA	5.80259	0.990483444444444	3.68868183926919	1.98755947208106	0.822263794758302	2.51835762990192
ENSP00000368166	ENSG00000107404	1	1335276	1349350	-	-	0	15.958416925041	66.2	9e-04	0.0473	0.0276	0.9995	0.0019	0.0787	8.2709	6.4186	0.0081	0.1837	5.2575	0.4973	1.0657	-4.9719	-1.1276	2.6906	151.391	71.8483814814815	3.91705019025992	37.6304269382309	18.450461828	2.61867654442149
ENSP00000399229	ENSG00000162576	1	1352692	1358543	-	-	0	16.9600348892146	67.2	0.0064	0.0332	0.1295	1.5022	0.0032	0.0832	0.1549	1.4417	0.0292	0.1761	6.1517	1.3671	2.0506	-1.5116	1.0527	1.1462	371.277	90.3886485740741	3.47071978529074	100.497470496238	44.1222286800516	2.41370670389953
ENSP00000342676	ENSG00000175756	1	1373730	1375157	-	-	0	15.538463245985	66.8	0.003	0.0123	0.2281	1.0638	0.017	0.1071	0.5105	2.4126	0.0778	0.1679	21.0084	2.8011	4.902	-1.4834	-0.029124	0.02017	378.875	85.1382055555556	3.91599213300086	89.6092494899246	47.3345264354663	2.5801337307852
ENSP00000383611	ENSG00000221978	1	1386495	1399312	-	Non-elusive	0	16.2471422437303	51.2	0.003	0.012	0.045	0.6856	0.0042	0.1463	0.0385	0.757	0.0084	0.1512	3.2766	0.3121	0.156	-1.1995	0.53778	3.6777	375.647	158.357046296296	3.79921875009175	121.868223585266	76.8576886216264	2.6500466532894
ENSP00000341082	ENSG00000242485	1	1401908	1407313	-	-	1	18.6428038777032	53.1	0	0.0119	0.078	0.7602	0.0099	0.0787	0.1311	0.8578	NA	NA	5.7344	0.5549	0.37	-2.2717	-0.82726	-0.30431	98.8024	66.0440481481481	3.95735614639381	71.1744845620174	49.4609401214247	2.63107874401536
ENSP00000455099	ENSG00000205116	1	1426128	1427787	+	-	0	27.0588917451052	70.6	0.1101	0.2713	0.1919	1.2111	NA	NA	NA	NA	NA	NA	22.2892	3.012	4.2169	-0.4221	-0.5975	1.0817	68.1565	3.7336632462963	2.44000132955849	0.0256608522682411	0.00294426289112296	1.19386248398258
ENSP00000417185	ENSG00000179403	1	1435671	1442882	+	-	0	12.8963319147368	66.3	0	0.0222	0.0925	0.5841	0.0132	0.1417	2.0564	3.6221	0.0399	0.2815	4.9917	0.2773	0.6933	0.31997	-0.14969	1.4338	196.879	30.7935808703704	3.59377174652795	97.2060389602225	36.4094614662	2.26123101214718
ENSP00000368062	ENSG00000215915	1	1449689	1470158	+	-	0	12.255974787709	57	0.0358	0.0596	0.0654	1.1406	1e-04	0.0944	13.5024	0.1364	0.0132	0.2437	8.5002	0.2443	0.6839	-1.4033	-0.81577	0.9755	9.20028	2.31265010740741	3.67847854130434	7.91155614347895	2.17085092885157	2.35109924930001
ENSP00000311766	ENSG00000160072	1	1471769	1496202	+	-	0	9.88442285560976	58.9	0.1645	0.2517	0.0372	1.5654	1e-04	0.1076	16.1446	1.0005	2e-04	0.187	8.9629	0.3274	0.7776	-3.4578	-2.7926	-0.4972	45.8617	24.050382037037	3.86486009635757	32.1496918257375	19.2188075933458	2.62055756865185
ENSP00000368030	ENSG00000197785	1	1512175	1534685	+	-	0	8.51446851471179	59.9	0.002	0.0252	0.0206	1.8163	1e-04	0.1153	15.3014	2.6701	0.0062	0.2455	8.1294	0.2221	0.4886	-0.99283	0.012557	2.3488	34.3654	15.9916727777778	3.91862651710062	27.983025754317	18.2313528903488	2.64839024990962
ENSP00000368007	ENSG00000205090	1	1535174	1540357	-	-	0	9.30801553108877	65.6	NA	NA	NA	NA	NA	NA	NA	NA	NA	NA	5.2083	0.3858	0.7716	-0.55026	1.5461	1.8034	59.7245	9.86840683333333	3.47523364485894	1.95331555062121	0.783782051749317	2.54496079799954
ENSP00000291386	ENSG00000160075	1	1541673	1574869	-	Elusive	3	8.81406725133313	53.9	0.0305	0.0382	NA	NA	0	0.02	0.0025	0.5941	1e-04	0.0936	4.1871	0.1807	0.1506	-0.45019	2.5596	2.5287	73.7309	43.8585	3.95643867205743	53.9496557457009	32.7828306296664	2.63768279033892
ENSP00000389111	ENSG00000228594	1	1598012	1600096	-	-	0	11.2498593767578	70.3	0.0034	0	0.0639	1.006	NA	NA	NA	NA	0.0173	0.2583	10.0719	0.4796	2.8777	-0.95451	1.4332	0.40631	34.1956	8.49289612962963	3.4357867994342	46.7262652174971	8.86399991126664	2.17178568046399
ENSP00000426103	ENSG00000197530	1	1615443	1630605	+	-	0	9.27324272050446	66.4	0.0079	0.0793	0.0345	1.1423	0.1435	0.2942	NA	NA	0.0068	0.1908	4.7484	0.1319	0.7255	-3.3591	0.62299	3.5903	83.8161	35.9492333333333	3.88349069145993	20.4194201014931	12.3125535199148	2.65883855553308
ENSP00000348308	ENSG00000189409	1	1632095	1634654	+	-	0	11.0832271190734	72	0.001	0.0265	0.0711	1.5829	0.0105	0.0782	NA	NA	0.0221	0.1704	2.7344	1.1719	2.7344	-0.38423	0.53803	0.38211	6.36362	0.915430953703704	3.32412021908479	2.85929986928037	0.769410459620664	2.04044788718308
XP_011540792.1	CDK11B	1	1635226	1659619	-	-	0	9.46022650485174	52.1	0.0082	0.0232	0.0075	0.5168	1e-04	0.08	0.0072	1.22	0.0046	0.0081	4.6733	0.4099	0.4509	NA	NA	NA	61.8168	28.1648444444444	3.91610817223617	17.3908981909302	8.12774296190716	2.62900745634899
ENSP00000481694	ENSG00000189339	1	1661478	1692644	-	-	0	8.50407284345824	53.6	NA	NA	NA	NA	NA	NA	NA	NA	NA	NA	5.0374	0.385	0.77	-0.95764	0.99421	1.6617	45.9684	22.7981205555556	3.87004609600868	42.0117841106103	27.4898450645629	2.6821730591554
ENSP00000367900	ENSG00000008128	1	1702881	1724324	-	-	0	5.40492543133235	52	0.0082	0.0232	0.0075	0.5168	1e-04	0.08	0.0072	1.22	0.0046	0.0081	9.7463	0.9327	1.6322	-3.1198	-0.82753	0.31612	43.8506	19.4304168518519	3.85199396649424	26.6704629647371	15.158971405503	2.59821136034027
ENSP00000495949	ENSG00000215790	1	1727386	1745999	-	-	0	5.43695654706657	52.2	0.0114	0.066	0.0673	0.9354	0.0027	0.1047	0.0817	2.6146	NA	NA	6.9303	0.7521	1.0745	-0.92794	0.18271	0.38006	10.7636	4.36132259259259	3.82850994357864	55.1781658573337	29.662621889915	2.66249173959549
ENSP00000367890	ENSG00000008130	1	1751232	1780069	-	Non-elusive	0	5.47266209829683	53.7	NA	NA	NA	NA	NA	NA	NA	NA	NA	NA	4.0571	0.3468	0.3468	0.12561	1.8779	1.5841	112.687	35.169527037037	3.81365355660819	27.0524995085074	15.5964398742877	2.58513253940672
ENSP00000481878	ENSG00000078369	1	1785285	1891117	-	Non-elusive	0	6.46971020319511	46.7	0	0.0107	4e-04	0.4402	NA	NA	1.6873	2.5318	1e-04	0.1066	3.4583	0.0472	0.1701	0.32806	3.8328	4.2069	395.771	193.349564814815	3.90489103369326	527.792221324123	376.907515984194	2.68307421517726
ENSP00000304643	ENSG00000169885	1	1914827	1917294	+	-	1	5.00846072114679	63.1	0.0082	0.037	NA	NA	NA	NA	NA	NA	0.0166	0.2212	8.5089	0.4052	1.2156	-0.027598	0.051518	-0.33152	6.84729	1.37759359259259	3.70779876864409	63.8161407541578	4.53852442550714	0.371469202099045
ENSP00000311122	ENSG00000178821	1	1917591	1919273	-	-	0	3.4990290194471	67.5	NA	NA	NA	NA	NA	NA	NA	NA	NA	NA	10.6952	0.5942	1.7825	-0.84891	-0.38373	0.64561	84.1682	6.17424731481481	2.46209001918785	49.9998246274423	5.36794553340545	1.48572452358174
ENSP00000417061	ENSG00000142609	1	1921951	2003837	-	-	0	4.60952393495303	55.7	NA	NA	NA	NA	NA	NA	NA	NA	NA	NA	7.9378	0.1343	0.232	1.4059	1.1558	2.6126	20.1559	1.11609465222222	2.3294454133542	12.5068597686376	2.96481347088364	2.23492129262941
ENSP00000367848	ENSG00000187730	1	2019298	2030758	+	Non-elusive	0	4.69965826770596	62.6	0.1313	0.4094	0.0273	1.3814	0.0183	0.1206	NA	NA	0.0244	0.2192	5.2351	0	0.349	-2.2294	2.1673	3.8697	538.42	27.6945970592593	1.7594231969199	4.01758776076587	1.01632590215967	2.26942441750241
ENSP00000367830	ENSG00000067606	1	2050470	2185395	+	Non-elusive	0	5.09335390078147	56.4	0.2862	0.7574	0.0104	0.6664	1e-04	0.0672	NA	NA	0.0033	0.0914	6.1589	0.1186	0.289	0.29187	2.8049	4.1799	98.4937	12.1980173277778	3.17498055049948	152.837279917431	45.9064310695693	2.38429922258753
NP_001269599.1	FAAP20	1	2189548	2212720	-	-	0	4.81394117363886	61.9	0.0098	1e-04	0.3302	1.6632	0.0401	0.1677	NA	NA	0.0853	0.1108	2.9344	0	0.561	NA	NA	NA	22.9416	10.3549025925926	3.87913890773746	67.1861113792165	36.6679762870387	2.62484299854425
ENSP00000367797	ENSG00000157933	1	2228695	2310119	+	-	0	6.27850553629649	57.5	NA	NA	NA	NA	NA	NA	NA	NA	NA	NA	4.0774	0.0737	0.2947	-4.8729	1.5143	4.3963	235.379	57.4583142592593	3.70811179188347	150.398062124834	88.3805589466372	2.62680892594888
ENSP00000367792	ENSG00000116151	1	2321253	2391707	-	-	0	4.43398586825361	57.3	0.007	0.0207	0.1366	0.632	NA	NA	NA	NA	0.0548	0.1809	5.8619	0.0568	0.1277	-0.035542	-0.28493	1.0982	17.5225	2.739854	3.49406370683532	24.0554860882024	12.5912294764733	2.60058472759487
XP_016855620.1	RER1	1	2391821	2405436	+	-	0	4.45488159561131	53.9	0.0026	0.0167	0.017	0.6022	0	0.0273	NA	NA	0.0068	0.0751	3.7456	0.3672	0.4407	NA	NA	NA	113.459	51.9035666666667	3.89501344462666	83.6646399259819	41.20665048682	2.64359369976442
ENSP00000288774	ENSG00000157911	1	2403964	2412530	-	Non-elusive	0	4.64266409330428	59.9	0.0052	0.0438	0.1003	1.0942	0.026	0.141	NA	NA	0.0472	0.2206	3.9687	0.3502	0.5836	0.011564	-0.2942	1.9872	33.5403	13.4410642592593	3.92272951908882	27.2008680113879	14.0319983509659	2.63192465177926
XP_016858359.1	PLCH2	1	2412481	2505530	+	-	1	5.77136331968818	63.6	NA	NA	NA	NA	NA	NA	NA	NA	NA	NA	5.2767	0.1182	0.2579	NA	NA	NA	163.114	17.4899289444444	2.92557249794314	24.515254463625	4.52630229219974	2.13044345696582
ENSP00000367727	ENSG00000157881	1	2508533	2526628	-	-	0	7.01237684513166	60.7	0.0034	0.0195	0.0524	0.657	0	0.0443	0.0309	1.0141	1e-04	0.1161	4.7524	0.6079	0.6631	-2.1342	2.4165	4.8877	29.8023	14.9728690740741	3.91537652278079	18.4223435984522	8.96995959373042	2.62843248752709
ENSP00000367714	ENSG00000197921	1	2528745	2530245	-	-	0	7.46642774097896	68.3	NA	NA	NA	NA	NA	NA	NA	NA	NA	NA	7.3284	2.6649	2.6649	-0.54857	-0.59388	1.2023	10.2978	1.7906735	3.21119551614712	61.6603235218219	7.29686357224817	1.40479144592236
ENSP00000347948	ENSG00000157873	1	2556366	2563829	+	-	1	6.34891841639835	64.3	0.0073	0.0462	0.3735	1.9	NA	NA	0.3003	1.0169	0.0613	0.2416	4.2872	0.134	0.6699	-1.2311	0.61324	3.001	231.564	68.866817962963	3.66773666668214	40.6675294124134	13.4505546443422	2.28548459901083
ENSP00000413218	ENSG00000157870	1	2586750	2591467	+	-	0	4.97984939512615	64.1	0.1397	0.2905	0.0734	0.9769	NA	NA	NA	NA	NA	NA	5.0869	0.6359	0.8478	0.1198	0.35403	0.42625	53.6239	20.9818035185185	3.85144481528613	47.476260022372	21.0750233791365	2.60230952843547
ENSP00000367668	ENSG00000142606	1	2590643	2632990	-	Non-elusive	0	1.5868410075987	54.9	0.0071	0.0411	0.1407	1.1219	0.0035	0.09	NA	NA	0.1116	0.1451	4.156	0.1181	0.1889	0.09654	0.12602	1.5689	34.9744	1.10925178148148	2.19416375960015	2.85683347486099	1.26736086851821	2.57077311834306
ENSP00000490537	ENSG00000215912	1	2641368	2789665	-	-	0	1.565358176313	42.5	NA	NA	NA	NA	NA	NA	NA	NA	NA	NA	2.6905	0.2562	0.3978	1.2921	0.26864	-0.28544	15.4618	0.978458311111111	3.19652305855452	5.959776163937	2.70251225497516	2.51297467230787
ENSP00000367658	ENSG00000169717	1	3021483	3022903	+	-	0	1.36623220482553	61.5	0.0044	0.0238	0.105	1.4071	0.0284	0.1569	0.1617	2.0295	0.0209	0.4148	11.2597	4.2224	2.8149	-1.1244	-0.40324	0.80875	370.729	6.86727235	0.00274970139859959	0.0026859805607602	0.000179065370717347	0
ENSP00000270722	ENSG00000142611	1	3069211	3438621	+	-	0	1.34682078144466	57.6	NA	NA	NA	NA	NA	NA	NA	NA	NA	NA	6.6159	0.1137	0.2003	-1.6435	1.3471	5.9522	37.2305	4.45939659074074	3.14250957454683	249.846047124347	45.7031902528253	2.0364480630169
ENSP00000367629	ENSG00000130762	1	3454426	3481113	+	Non-elusive	0	1.3879167963708	63.1	0.004	0.0555	0.0784	1.6104	0.0095	0.1734	NA	NA	0.048	0.2733	6.1451	0.2623	0.2623	-0.33717	0.45611	1.4724	35.1769	7.53783537407407	3.22742424996278	17.8480975407693	2.9470991789164	1.8107811228314
ENSP00000348982	ENSG00000162591	1	3489926	3611495	-	-	0	1.95881178477136	62.6	NA	NA	NA	NA	NA	NA	NA	NA	NA	NA	7.3538	0.2303	0.2056	-2.1495	0.45803	2.2728	163.133	21.3425846666667	3.31304394334031	68.0595335617749	17.6673686409199	2.41786353981398
ENSP00000367595	ENSG00000158109	1	3625002	3630127	+	Non-elusive	0	1.99306981154101	52.2	0	0.0055	0.0327	0.7601	1e-04	0.1333	NA	NA	0.0072	0.2036	6.4378	0.9754	0.5853	-1.3736	0.78386	0.37249	162.464	75.2384148148148	3.9293601304528	28.7041613718162	16.7652587106643	2.60720697607627
ENSP00000270708	ENSG00000116213	1	3630767	3650073	-	Non-elusive	0	4.35381596419919	53.7	NA	NA	NA	NA	NA	NA	NA	NA	NA	NA	6.0082	0.3108	0.4662	-0.75419	0.0071523	2.3783	39.7274	20.62394	3.90009769502303	12.3252507539896	8.4343983051076	2.68170193625747
ENSP00000367545	ENSG00000078900	1	3652520	3736201	+	-	0	4.5665228211978	59.5	0.0018	0.0585	0.0399	0.9838	0.0031	0.0919	0.0333	1.0823	0.0054	0.1338	6.1304	0.1434	0.1673	-1.1735	1.8527	4.5929	17.5805	1.7010632537037	2.77269328523245	4.6191360013237	1.93301708353534	2.57116107711065
ENSP00000294600	ENSG00000162592	1	3752398	3771644	+	-	0	6.02918123718799	53.9	0.0091	0.0062	0.2731	1.5317	0.0568	0.0617	22.6567	1.3071	NA	NA	5.6632	0.2598	0.3637	-0.78786	-0.061045	-0.56332	49.7952	0.953099331851852	0.248363978226405	0.663348488619465	0.343672115071234	2.53521544574209
ENSP00000457386	ENSG00000235169	1	3772787	3775982	+	-	1	5.49765564255814	64.9	NA	NA	NA	NA	NA	NA	NA	NA	NA	NA	9.0738	1.2516	0.3129	0.53001	0.82717	0.28617	45.7143	4.48769894444444	3.37403576725055	32.666310206739	6.0437339411006	2.04850025281679
ENSP00000367498	ENSG00000130764	1	3778558	3796504	-	Non-elusive	0	5.65049280369381	54.7	0.0053	0.0242	0.1106	0.9787	0.0175	0.2387	0.093	1.4325	0.0391	0.1511	7.0207	0.2786	0.1114	-0.7125	1.027	3.1731	58.7569	31.1878755555556	3.92021318020092	36.1048067628458	23.7592298767394	2.66895221620778
XP_005244872.1	CEP104	1	3814780	3857205	-	Non-elusive	0	1.34597653962891	48.2	0.0034	0.0169	0.1104	0.7786	0.0225	0.0972	0.0882	1.0437	0.0531	0.1747	8.4382	0.1886	0.0707	NA	NA	NA	20.3623	10.7051085185185	3.91593600905251	50.2337346260367	39.7066052201683	2.69637616338753
ENSP00000339524	ENSG00000169598	1	3857267	3885420	+	Non-elusive	0	0.630720124702379	51.7	0.0083	0.0437	0.1033	0.9482	0.036	0.3052	0.1469	1.2288	0.0535	0.2454	9.377	0.7814	0.1066	0.44755	0.41463	1.3349	22.1073	6.60841611111111	3.82278658552866	7.2010710254521	4.7162908729214	2.67766999086067
ENSP00000355306	ENSG00000198912	1	3889125	3900285	-	-	0	0.602767045175668	49.3	NA	NA	NA	NA	NA	NA	NA	NA	NA	NA	7.795	0.6272	0.0896	-0.14874	0.02318	0.70029	32.9856	16.7943803703704	3.90002555373581	11.2779359996009	6.99794767003558	2.63550678576578
ENSP00000367433	ENSG00000196581	1	4655045	4792534	+	-	0	0.591880081713273	52.3	NA	NA	NA	NA	NA	NA	NA	NA	NA	NA	6.8296	0.0364	0.1164	0.16278	0.93643	3.6531	9.23443	1.81264719092593	3.31674694376433	37.1459054649309	13.8160716839592	2.30124325992597
ENSP00000367398	ENSG00000131697	1	5862818	5992471	-	-	0	0.597691374374238	49.9	0.0132	0.0139	0.1099	0.7272	0.0638	0.1303	0.163	1.1404	0.0587	0.2385	4.7203	0.0694	0.1157	-1.5658	-0.24249	1.6669	22.2512	7.07774592592593	3.82107670180471	51.3560084574813	21.1945339578016	2.58001565068816
ENSP00000367323	ENSG00000069424	1	6045921	6101179	+	-	0	0.600298005081094	56.1	0	0.0094	0.0685	0.8097	0.0448	0.2523	3.1077	4.3233	0.0482	0.22	4.6146	0.0181	0.1267	0.43695	2.5963	3.955	133.729	22.5820312962963	3.30823488528029	112.874254860852	23.9646013644608	2.34543590010962
ENSP00000346088	ENSG00000116251	1	6185020	6199612	-	Elusive	2	3.65763492100815	47.1	NA	NA	NA	NA	NA	NA	NA	NA	NA	NA	4.5912	0.0685	0.1371	0.12945	1.6703	1.5289	502.245	178.380140740741	3.84638030512057	147.302092435995	76.7827164994403	2.57856592904917
ENSP00000367173	ENSG00000158286	1	6206176	6221299	+	-	0	6.50996256771524	56.9	0.0075	0.0085	0.1249	0.9743	0.018	0.2763	0.1172	3.6461	0.0075	0.1916	4.3639	0.1322	0.2645	0.90392	0.45433	1.7726	41.1053	13.0758103518519	3.7146470292761	83.3058335089032	14.0535391873098	2.12909428678015
ENSP00000343552	ENSG00000116237	1	6221193	6235940	-	-	1	4.9292129807303	49.5	0.0019	0.0106	0.0223	0.5079	NA	NA	NA	NA	0.0141	0.2096	4.0683	0.1356	0.4068	0.65722	2.4158	2.9686	73.7959	30.3866138888889	3.89205304512567	89.2676484287437	42.5201404414362	2.59799565831162
ENSP00000367130	ENSG00000173673	1	6244192	6245578	+	-	1	5.95998297147722	66	0.0024	0.0202	0.1928	1.1964	NA	NA	NA	NA	0.0775	0.1576	5.7678	1.442	2.1629	-1.049	0.57727	1.3068	0.430706	0.00797603703703704	0	0.00306475841894653	0.00047723556859206	1.07514304183505
ENSP00000367125	ENSG00000158292	1	6247346	6260975	-	Non-elusive	0	5.58891159938682	60.3	0.0054	0.0337	0.0454	1.0685	0.1841	0.5271	NA	NA	0.0449	0.2105	5.2825	0.1467	0.5136	0.13323	0.66873	0.761	30.1312	10.0285133703704	3.70141481577248	36.1803029942478	18.8451636509967	2.53408249004782
ENSP00000367086	ENSG00000097021	1	6264273	6385813	-	Non-elusive	0	5.7146822432577	53.9	0	0	0.0011	1.0983	3e-04	0.3029	19.6756	1.388	0.0136	0.1583	5.5948	0.0247	0.2633	-1.2732	1.9837	3.2572	116.833	28.7654894444444	3.66071111342063	61.1051773033081	37.5592269433978	2.6393192971413
ENSP00000367065	ENSG00000069812	1	6415232	6419919	-	-	0	5.5356754512564	59.2	NA	NA	NA	NA	NA	NA	NA	NA	NA	NA	4.0529	0.2133	1.0666	0.9994	0.83784	0.33152	28.8997	1.81520922740741	1.96425629228471	10.73370978204	1.46881816670716	1.53598496076868
XP_011540534.1	ESPN	1	6424776	6456671	+	-	0	4.55650555080016	60.9	NA	NA	NA	NA	NA	NA	NA	NA	NA	NA	5.7687	0.1254	0.2195	NA	NA	NA	79.5633	4.98897912407407	2.61895311281948	158.077355685689	20.9243674629589	1.560785335526
ENSP00000367013	ENSG00000215788	1	6461151	6466175	-	Non-elusive	0	4.43761193083665	59.6	NA	NA	NA	NA	NA	NA	NA	NA	NA	NA	7.1642	0.597	2.1891	1.0144	1.5681	3.0451	406.454	35.8523579814815	3.02657906672658	40.9015116736375	15.4987605642501	2.52705856918381
ENSP00000439625	ENSG00000171680	1	6466092	6497096	-	-	1	8.04371182827824	59.3	0.0049	0.0342	0.078	0.8807	0.179	0.643	NA	NA	NA	NA	4.6122	0.0968	0.4193	-0.1806	1.4898	3.9404	244.848	26.8799953703704	3.21140779554414	45.5653953273323	14.8054833110836	2.52188887110187
NP_078930.3	NOL9	1	6521347	6554598	-	Non-elusive	0	7.8610172156277	47.8	0.0024	0.0056	0.2124	0.7158	0.0309	0.1909	0.1638	1.6714	0.0675	0.1535	6.8267	0	0.1203	NA	NA	NA	17.8317	7.86789648148148	3.89789678386506	62.5257594698839	41.2052513648213	2.68246704359157
ENSP00000331867	ENSG00000173662	1	6555181	6579757	+	-	0	8.59512656323864	52.5	NA	NA	NA	NA	NA	NA	NA	NA	NA	NA	6.8763	0.1221	0.2034	0.52843	0.40567	0.83601	9.6183	0.391886609259259	2.68293625114465	6.86606726383692	1.07202680463844	2.13131603309873
ENSP00000366902	ENSG00000204859	1	6580048	6589280	+	Non-elusive	0	8.35950655027049	57.7	0	0	0.0376	0.4327	0.0058	0.054	3.5998	5.4553	0.018	0.1086	2.7077	0.1083	0.4332	-1.6344	1.2056	3.0705	68.1307	23.585285	3.851474234626	23.9672026000523	14.542387577758	2.65760017669625
ENSP00000366886	ENSG00000162413	1	6590724	6602869	-	Non-elusive	0	7.75288241092492	57.1	0.0013	0.0614	0.0276	1.2121	2e-04	0.1987	0.1161	2.9759	0.0108	0.2086	3.2933	0.0823	0.247	-3.5703	1.4896	1.1707	83.8532	31.8342181481481	3.85186274629711	54.0884392395512	18.7720367837048	2.53242188068776
ENSP00000366876	ENSG00000116273	1	6613685	6624033	+	Non-elusive	0	1.15271307489506	55	0	0.0087	0.0159	0.5167	0.009	0.1428	0.4549	88.7779	0.0256	0.1844	3.8651	0.0966	0.3865	-1.8758	1.7599	3.2123	88.9325	19.8239644444444	3.75671253474817	22.0332576172055	14.5338219177758	2.63889095614429
ENSP00000054650	ENSG00000041988	1	6624866	6633565	+	-	0	1.16807419607293	56.9	0.0044	0.0214	0.1143	0.8615	NA	NA	NA	NA	0.0308	0.2776	3.4483	0.1149	0.1149	-0.3347	0.20401	0.95943	23.448	13.1756737037037	3.90756739742862	15.8018661800716	10.7404341259322	2.67205564905667
ENSP00000366800	ENSG00000007923	1	6634168	6701924	-	Non-elusive	0	1.1160242751223	46.6	NA	NA	NA	NA	NA	NA	NA	NA	NA	NA	2.3761	0.0443	0.1033	-0.37905	1.8474	5.0662	34.6212	17.4198016666667	3.91626665304065	98.6817833197169	67.2537561711571	2.65507609393584
ENSP00000306522	ENSG00000171735	1	6785324	7769706	+	-	1	1.12926266407582	48	3e-04	0.0214	0.0282	0.4602	NA	NA	NA	NA	NA	NA	4.5724	0.0477	0.1382	0.71124	3.2619	7.371	52.8215	10.0072757407407	3.74923499007341	549.184183283931	230.907881550228	2.51210948468296
XP_016858330.1	VAMP3	1	7771275	7778601	+	-	0	1.06197375407722	43.6	NA	NA	NA	NA	NA	NA	NA	NA	NA	NA	5.5957	0	0	NA	NA	NA	187.057	81.222337037037	3.85541773705301	66.130816374408	34.6612278339917	2.56354961314338
ENSP00000482093	ENSG00000049246	1	7784429	7845176	+	-	1	1.03601023578113	40.5	0.0073	0.0156	0.2206	0.6727	0.0712	0.1331	NA	NA	NA	NA	4.8232	0.0165	0.1152	-1.2585	-0.10855	2.5313	83.6984	16.9588844259259	3.7113213567012	65.1931481065313	24.1835158426612	2.55226286286969
ENSP00000054668	ENSG00000049247	1	7847766	7853431	-	-	1	1.12813611768071	42	NA	NA	NA	NA	NA	NA	NA	NA	NA	NA	7.7656	0	0.353	0.94183	0.28418	1.1496	0.950092	0.101614227777778	3.06709285442495	9.05440400174422	1.19338579912352	1.84138199993658
ENSP00000478699	ENSG00000049249	1	7915894	7943165	-	-	1	2.44374584345015	43.9	0.0042	0.0103	0.2861	0.7679	0.0634	0.2251	NA	NA	0.0957	0.217	4.8401	0	0.11	-0.0076084	0.36352	2.5374	1.72983	0.128949913148148	2.52890560137437	11.5577449452419	1.27577921237941	1.49993849016364
ENSP00000418770	ENSG00000116288	1	7961692	7985505	+	Non-elusive	0	1.35522735390891	45.2	NA	NA	NA	NA	NA	NA	NA	NA	NA	NA	4.6611	0.042	0	0.3422	0.16459	2.4653	303.716	184.175287037037	3.94197551987805	172.961294953751	92.445307618829	2.60939374714959
ENSP00000366702	ENSG00000116285	1	8011719	8026308	-	Non-elusive	0	1.4434849851785	41	0	0.0049	0.0692	0.4523	0.0181	0.1179	0.234	20.4527	0.0669	0.2107	3.0843	0	0	-0.14362	0.89624	1.8588	291.48	81.1611115740741	3.57795844744385	220.806318554483	52.0311817772895	2.12377914504549
ENSP00000418096	ENSG00000162426	1	8317826	8344165	+	Non-elusive	0	1.45410280299088	52.4	6e-04	0.0429	0.0432	1.0463	0.013	0.093	2.6453	2.4746	0.0136	0.1433	5.5809	0.1519	0.0759	-0.32147	1.4658	2.5593	28.3567	7.62233790925926	3.68373022486983	12.7424679318058	4.01272867219224	2.38071296134926
ENSP00000338629	ENSG00000142599	1	8352397	8817465	-	-	0	1.38237062738891	41.9	NA	NA	NA	NA	NA	NA	NA	NA	NA	NA	2.8275	0.0495	0.0602	-2.8264	2.0321	7.111	142.529	51.9383074074074	3.83799431661005	1353.765863648	827.355182908082	2.66149611916771
NP_001340275.1	ENO1	1	8861002	8878686	-	Non-elusive	0	1.86197201456062	49.5	NA	NA	NA	NA	NA	NA	NA	NA	NA	NA	3.9016	0.1131	0.0565	NA	NA	NA	3707.37	641.946703703704	3.7594791070393	318.644162820585	204.446677599512	2.60551954718084
ENSP00000366654	ENSG00000131686	1	8945887	8974444	+	-	0	1.80232603047991	48.2	0.0109	0.0539	0.363	1.047	NA	NA	0.1761	1.197	0.0414	0.183	7.4935	0.1751	0.105	0.79887	0.079432	1.8075	21.359	0.616521159444445	0.778539968876287	2.1307866806377	0.698107981227964	2.54037278824587
ENSP00000383698	ENSG00000197241	1	9003300	9026345	-	-	0	1.52922735787743	52.4	9e-04	0.0217	0.1449	0.9396	NA	NA	NA	NA	NA	NA	5.7711	0.217	0.1736	-0.8944	-0.023133	-0.99046	0.578195	0.0221478222222222	1.82656509770616	8.10782426751586	1.31955721346975	2.0659487949887
ENSP00000366641	ENSG00000142583	1	9035107	9069716	-	Non-elusive	0	2.7530278390108	47.9	NA	NA	NA	NA	NA	NA	NA	NA	NA	NA	6.0965	0.1734	0.1734	1.5241	1.5393	0.88417	46.4355	4.26789235185185	3.10574645326045	16.8574781647634	2.99613840821836	2.23674771298281
ENSP00000366628	ENSG00000180758	1	9100305	9129170	-	-	1	2.18991917634011	50.1	0.0082	0.0319	0.0641	0.9091	0.0213	0.0935	NA	NA	NA	NA	4.8154	0.0693	0.2425	0.99435	-0.063648	1.1673	38.5215	6.05046175925926	3.39933078978413	59.4730086790469	14.6420286487438	2.16476690666012
ENSP00000473348	ENSG00000049239	1	9239844	9267898	+	Non-elusive	0	2.28926498242172	52.8	0.0027	0.0317	0.0976	0.9331	0.0127	0.1172	0.1344	2.06	0.0895	0.4169	4.6338	0.6416	0.1426	-1.7429	-1.1337	1.7989	104.994	31.250755	3.75468526191044	133.898213843776	77.2062900368555	2.6030139538262
ENSP00000330221	ENSG00000171621	1	9292880	9369532	+	Non-elusive	0	2.38424084919847	54.3	0.0017	0.0199	0.0067	0.73	1e-04	0.071	0.029	1.9522	0.0121	0.2082	6.8882	0.1957	0.0913	0.052905	2.2091	2.4477	88.6377	25.1790620925926	3.64495802003646	70.8184151032172	21.375104919102	2.40947044542372
ENSP00000306328	ENSG00000171612	1	9539482	9585179	+	Non-elusive	0	2.22711480458658	45.5	0.0017	0.0034	0.0387	0.519	0.0146	0.068	0.0516	1.3006	0.0218	0.1731	3.4137	0.1094	0.1532	-0.56485	0.83521	2.0446	30.3521	6.88247440740741	3.81872434475566	95.9341452248865	42.837276951499	2.52582636634454
ENSP00000344503	ENSG00000188807	1	9588922	9614849	+	Non-elusive	0	2.39445990391374	59.4	0	0.0094	0.0731	1.5944	0.0213	0.0768	12.4885	1.5048	0.0535	0.2769	3.2783	0.1157	0.1157	0.315	1.3273	4.2875	17.8981	6.72034911111111	3.87272379677738	25.6853491168388	12.9381053007282	2.64643379627293
XP_016856972.1	PIK3CD	1	9651731	9728920	+	Non-elusive	0	3.46580978645661	51.3	6e-04	0.0275	0.0274	0.9632	0.0014	0.101	0.4676	2.1809	0.0751	0.4357	3.8217	0.0518	0.1036	NA	NA	NA	111.7	12.6706165185185	3.31641042416645	193.604773783589	38.4788058868173	2.09341389704846
ENSP00000366513	ENSG00000171603	1	9729026	9824526	-	Non-elusive	0	3.5302097701077	47.4	0.0019	0.0262	0.0388	0.9503	0.0015	0.0767	0.0316	1.1192	0.0189	0.2149	2.9738	0	0.2094	-0.80743	1.0231	5.265	414.414	101.762164259259	3.7395353200252	204.303681876169	146.460888788775	2.66511545205384
ENSP00000366474	ENSG00000178585	1	9848276	9910263	-	-	1	3.48796651552145	51.4	NA	NA	NA	NA	NA	NA	NA	NA	NA	NA	3.5491	0	0.0323	-1.061	0.52937	0.99095	367.4	34.7627014814815	3.34238362555014	77.0753870481577	54.8026555772017	2.67290678542928
NP_001303903.1	LZIC	1	9926298	9943427	-	-	0	2.64395883733799	43.7	0	0.0114	0.0317	0.6204	0.0079	0.0786	0.0199	0.5335	0.0285	0.2595	2.6853	0.0584	0.0584	NA	NA	NA	42.2704	13.6624001851852	3.91128751847657	77.1649271722089	44.9588011208937	2.64643285176497
ENSP00000366410	ENSG00000173614	1	9943428	9985498	+	Non-elusive	0	2.15745740562665	46.1	NA	NA	NA	NA	NA	NA	NA	NA	NA	NA	3.0425	0.0238	0	0.63925	0.62663	1.8469	10.711	4.43641388888889	3.9268271280705	26.7269159841551	18.8966619958136	2.66032792492543
ENSP00000294435	ENSG00000162444	1	9997216	10016020	+	-	1	2.44811311681522	48.3	0	0.0078	0.0508	0.6452	0.0153	0.1057	0.0502	2.3359	0.3478	2.8618	3.7756	0.1064	0.3191	0.22195	1.0755	1.9949	295.593	31.4567035	3.11076174180217	53.1913002299523	7.97807196536756	1.72243683715127
XP_005263479.1	UBE4B	1	10032958	10181239	+	Non-elusive	0	2.66232580782572	44.1	0.2504	0.2712	0.0119	0.4927	0.004	0.0735	0.0188	0.9694	0.0057	0.1494	2.6369	0.0405	0.054	NA	NA	NA	45.5056	22.2450342592593	3.90442007343604	347.750082197023	179.702773441281	2.66069589269818
ENSP00000263934	ENSG00000054523	1	10210805	10377937	+	Non-elusive	0	2.80346508284239	41.9	0.0015	0.0148	0.0171	0.4367	0.024	0.1166	11.1761	30.4992	NA	NA	3.3805	0.0239	0.1615	0.16854	3.599	8.5735	105.813	22.4673235185185	3.67677833819123	684.648520350991	294.691858288277	2.49696821855894
ENSP00000270776	ENSG00000142657	1	10399080	10420144	+	-	0	3.0790411865745	47.2	NA	NA	NA	NA	NA	NA	NA	NA	NA	NA	3.5129	0.0949	0.0475	-0.92018	1.3963	4.2349	694.102	86.77225	3.49095381177994	55.3032733652917	37.2822396319116	2.68952826796739
ENSP00000383692	ENSG00000251503	1	10430102	10452153	+	-	0	3.18493797333297	47.9	NA	NA	NA	NA	NA	NA	NA	NA	NA	NA	4.3987	0.0453	0	0.5105	-1.1083	0.024465	NA	NA	NA	3.64121298415077	1.92585466570431	2.64745648697234
ENSP00000308583	ENSG00000175279	1	10430443	10442809	+	-	1	3.33369845268768	46.9	NA	NA	NA	NA	NA	NA	NA	NA	NA	NA	5.7411	0.0809	0	0.5105	-1.1083	0.024465	124.582	12.6873962407407	3.61861365321165	11.5119179192198	7.17197726928034	2.66133329205843
ENSP00000366248	ENSG00000241563	1	10449719	10451902	+	-	0	4.73927231858743	47.2	NA	NA	NA	NA	NA	NA	NA	NA	NA	NA	7.326	0.4579	0	0.1579	-1.5537	-0.98525	47.8176	5.06407948148148	3.0609203534486	0.403577309269364	0.0419731563262426	1.36300785278175
ENSP00000366237	ENSG00000160049	1	10456522	10472526	-	Non-elusive	0	2.53652597402597	48.5	NA	NA	NA	NA	NA	NA	NA	NA	NA	NA	3.8113	0.0625	0.0625	0.93288	0.322	1.1655	27.7305	13.3473675925926	3.92709622306523	136.730531923905	75.0020440141014	2.61997277597342
XP_011539879.1	PEX14	1	10484965	10630758	+	-	0	2.3490799995973	44.8	0	0.0232	0.0284	0.5707	0.0335	0.1176	0.0312	0.8703	0.0135	0.1664	3.7656	0.0206	0.1509	NA	NA	NA	54.7333	22.5912927777778	3.92843516983355	137.158618706295	85.9901074736755	2.64091955310815
XP_016857028.1	CASZ1	1	10637134	10694483	-	Non-elusive	0	2.41043511797358	60.1	NA	NA	NA	NA	NA	NA	NA	NA	NA	NA	4.3766	0.1221	0.3487	NA	NA	NA	60.8936	9.08318304074074	3.33117575568665	241.200069652415	68.6000500710371	2.13207710406881
ENSP00000366203	ENSG00000175262	1	10946473	10982037	-	-	1	2.37006138458986	52.2	NA	NA	NA	NA	NA	NA	NA	NA	NA	NA	6.3827	0.0562	0.1125	0.39363	0.66009	1.3822	4.27013	0.430447390740741	2.97580877192883	3.98404192564192	0.888028079002496	2.12873711840831
ENSP00000240185	ENSG00000120948	1	11012400	11026420	+	Non-elusive	0	2.43452857093173	43.5	NA	NA	NA	NA	NA	NA	NA	NA	NA	NA	3.9227	0.1426	0.0713	-0.7519	3.7095	3.6227	121.205	68.3255092592593	3.90151515127197	52.9437535207076	37.4139337721145	2.68327974639652
ENSP00000383690	ENSG00000009724	1	11026523	11047223	-	Non-elusive	0	4.42988909456231	50.2	NA	NA	NA	NA	NA	NA	NA	NA	NA	NA	5.7968	0.1449	0.3865	-0.71244	0.062449	0.93249	119.574	6.16153444444444	3.0186960605004	43.6965162584243	3.86476779925027	1.19081025730545
ENSP00000366156	ENSG00000116649	1	11054589	11060024	-	-	0	7.62601998017235	59.9	0.0125	0.0668	0.0333	0.952	0.0495	0.1734	0.0345	2.2836	0.0141	0.1154	4.599	0.3679	0.3679	-0.40895	2.5508	2.7849	192.738	66.9380888888889	3.90386413881342	72.6000546058015	37.4608770293617	2.64029329121893
ENSP00000366135	ENSG00000171824	1	11066618	11099881	-	Non-elusive	0	5.25740637122546	46.4	NA	NA	NA	NA	NA	NA	NA	NA	NA	NA	4.7799	0.0301	0.0301	-0.040819	0.86967	3.1888	141.34	52.9589222222222	3.85760665666077	70.3624914372632	49.1299512117938	2.69239743451556
ENSP00000354558	ENSG00000198793	1	11106535	11262507	-	Non-elusive	0	2.73939365478161	44.5	NA	NA	NA	NA	NA	NA	NA	NA	NA	NA	3.4814	0.0321	0.0192	0.75711	7.0206	9.9461	35.5128	13.9465972222222	3.90987144155568	111.681619681839	68.4324970121452	2.67840369063348
ENSP00000366015	ENSG00000171819	1	11189341	11195981	+	Non-elusive	0	2.33296783503918	46.4	NA	NA	NA	NA	NA	NA	NA	NA	NA	NA	3.6139	0.1506	0	-0.47453	0.13156	-0.96735	1040.67	22.3226894944444	0.840518972467414	1.16528002213663	0.249863484139708	2.01078853263098
ENSP00000366006	ENSG00000120942	1	11273206	11288434	+	Non-elusive	0	2.34619832079234	47.7	0	0.0216	0.021	0.4367	0.0124	0.1336	0.0248	1.9467	0.0099	0.2025	2.8892	0.0657	0.0657	-1.8905	1.119	1.5268	15.9066	7.58597166666667	3.89851151907895	30.61828815639	18.8315307361808	2.6728936594724
ENSP00000294484	ENSG00000204624	1	11479238	11537584	+	Non-elusive	0	2.46557007502377	52.8	0.0026	0.0359	0.0295	0.8469	0.0053	0.0996	0.0634	1.3641	0.0267	0.1695	4.2847	0.0857	0.1714	0.80276	1.5188	4.4365	10.9509	1.09497168592593	2.85300911313726	79.1485193330535	15.2285893428765	1.62993011464342
ENSP00000346240	ENSG00000116661	1	11648367	11654682	-	Non-elusive	0	2.78712348947861	60.2	0	0.0095	0.0373	0.9286	0.006	0.1063	0.0983	1.8678	NA	NA	7.1248	0	1.1083	0.3416	0.091199	1.5769	251.534	64.1863025925926	3.1945631753041	21.5769101530409	3.75232856552783	1.87334548522446
NP_001014765.1	FBXO44	1	11654857	11663327	+	Non-elusive	0	3.12109166869166	53.8	NA	NA	NA	NA	NA	NA	NA	NA	NA	NA	5.4303	0	0.8263	NA	NA	NA	299.334	50.4105516666667	3.59131677154671	19.1116288052338	9.81752727574224	2.61333398860376
ENSP00000365944	ENSG00000116663	1	11664124	11674354	+	Non-elusive	0	5.15600601042986	55.3	NA	NA	NA	NA	NA	NA	NA	NA	NA	NA	6.3532	0	0.2932	-0.17881	-0.25126	1.9662	42.3037	13.4040535185185	3.91834753638464	10.7842513027032	4.02048152159514	2.5817802553418
ENSP00000235310	ENSG00000116670	1	11674480	11691650	-	-	0	9.91375037176564	53.9	0	0.0338	0.0086	0.7681	1e-04	0.0813	NA	NA	0.0047	0.1728	6.115	0	0.1747	1.0133	1.5685	2.2724	68.8396	17.8378705555556	3.88778653113734	22.7541779005469	16.1320889353794	2.65874520103368
XP_011539707.1	DRAXIN	1	11686635	11721766	+	-	0	9.29880377531433	53.7	NA	NA	NA	NA	NA	NA	NA	NA	NA	NA	5.6359	0.0285	0.0569	NA	NA	NA	2.19161	0.299414537407407	3.13008601996466	197.854357653255	29.4243756564741	1.40899203299759
ENSP00000319713	ENSG00000177674	1	11736155	11750765	+	-	0	7.82031158355724	54.3	0.003	0	0.1173	0.594	0.0522	0.1094	NA	NA	NA	NA	5.8175	0.1369	0.3422	-0.69282	0.45019	1.6633	163.805	26.9927527777778	3.70372277722237	30.9030795376103	17.1831376471368	2.58438523849067
ENSP00000414909	ENSG00000215910	1	11761787	11789584	+	-	0	8.07829017218299	55.2	NA	NA	NA	NA	NA	NA	NA	NA	NA	NA	7.5185	0.036	0.036	2.6048	1.1162	1.1935	40.194	0.76326099537037	0.20778782404662	14.206885889027	2.83005910608571	2.3588774343785
ENSP00000365770	ENSG00000177000	1	11785732	11805413	-	-	0	8.1255042165563	53.9	NA	NA	NA	NA	NA	NA	NA	NA	NA	NA	6.4018	0	0.0508	-1.3694	0.89567	1.9027	25.6356	11.0380990740741	3.87875134154761	84.7448223422471	55.0192293991264	2.6440934482212
ENSP00000234488	ENSG00000011021	1	11806211	11843144	+	Non-elusive	0	7.35808101247195	47.7	0.0102	0.047	0.0149	0.4987	0.0023	0.0743	0.0356	1.7317	0.0187	0.1721	6.7688	0	0.0542	-0.89469	1.5924	3.7754	40.8625	20.5895938888889	3.88803043737532	43.9906806502312	26.7813136193416	2.67018726511459
ENSP00000365663	ENSG00000175206	1	11845709	11847783	-	-	0	6.54967696057562	53	NA	NA	NA	NA	NA	NA	NA	NA	NA	NA	11.5663	0	0.4819	-0.62981	-0.26557	0.18894	28754	535.948541351852	0.0619969236649438	4290.00618762318	293.107012119857	0.16794175366969
ENSP00000365651	ENSG00000120937	1	11857464	11858931	-	-	0	6.14636245099374	54.4	0.0112	0.012	0.7611	2.1772	0.0123	0.1156	NA	NA	NA	NA	7.4932	0	0	0.10148	-0.15248	-0.41391	1639.56	31.3547156555556	0.211117035933481	86.8263315048873	5.98924205074543	0.210291420268352
XP_005263588.1	KIAA2013	1	11922330	11926421	-	-	0	6.19921624194655	59.7	0.0483	0.1366	0.0294	1.0065	0.0047	0.1101	0.1514	128.5085	0.0183	0.1628	5.8651	0	0	NA	NA	NA	74.4505	39.7274759259259	3.89776462145859	29.2211933057701	20.0532652241783	2.67911805893805
ENSP00000196061	ENSG00000083444	1	11934753	11975537	+	Non-elusive	0	4.69013296526957	53.4	0.0036	0.0205	0.0341	0.6991	0.004	0.0912	0.1265	1.7293	0.0535	0.2946	5.6393	0.0981	0.1962	-0.47753	0.39363	1.8809	314.94	54.0702240740741	3.75599869871363	177.692111203683	62.7488306501894	2.46828719283137
ENSP00000235329	ENSG00000116688	1	11980312	12013508	+	Non-elusive	0	3.97992978266741	51	0.0013	0.0191	0.0181	0.4911	0.0029	0.0681	9.2053	1.8744	0.0041	0.1216	5.8138	0.0904	0.1205	-0.53407	1.6575	4.9033	173.372	68.8083111111111	3.90308830402259	87.599768754402	37.7906592773614	2.61948996958652
ENSP00000235332	ENSG00000116691	1	12019466	12032045	+	Non-elusive	0	2.37401605513144	55.6	0.0089	0.0202	0.1803	0.7704	0.0222	0.1008	NA	NA	0.0515	0.1985	5.3259	0	0.0795	0.75013	-0.22352	-1.1724	56.2304	23.1965918518519	3.86415184274817	27.0466659941906	11.958319176183	2.63553332633002
ENSP00000263932	ENSG00000120949	1	12063377	12144207	+	-	0	2.04984340660547	50.5	0.0071	0.0191	0.2815	0.8162	0.0768	0.1687	NA	NA	NA	NA	5.4558	0.0866	0.1485	0.29858	0.94113	4.3508	90.1291	2.69763612037037	1.91710837904931	7.17212817871572	2.37039429203495	2.51735728844164
ENSP00000365435	ENSG00000028137	1	12167003	12209228	+	-	0	2.03851334134178	55.4	NA	NA	NA	NA	NA	NA	NA	NA	NA	NA	4.6654	0.0474	0.1421	0.64183	0.93033	3.2158	474.277	38.9615924074074	3.25957913414206	149.932589220011	37.2788120990919	2.23229863063373
ENSP00000478104	ENSG00000048707	1	12230032	12512047	+	Non-elusive	0	1.97479317567901	42.3	NA	NA	NA	NA	NA	NA	NA	NA	NA	NA	2.3545	0.0106	0.0319	0.09228	2.4957	9.8028	28.9322	13.2936722222222	3.88112526548514	174.617475894098	122.40837692068	2.67507330132494
ENSP00000480439	ENSG00000162496	1	12567910	12617731	-	Non-elusive	0	1.9990775684934	51.3	0	0.0129	0.0171	0.7572	0.0019	0.0812	0.0199	1.014	0.0118	0.2456	5.0981	0.1004	0.1204	0.57886	1.4782	2.3242	263.003	73.7538627777778	3.67549886872671	194.91592386451	79.5057064161381	2.46556928367738
ENSP00000365395	ENSG00000204518	1	12644547	12667086	+	-	0	2.29168576404803	47.2	NA	NA	NA	NA	NA	NA	NA	NA	NA	NA	4.6584	0	0.1331	0.5312	-0.93573	0.24542	0.996694	0.141040107407407	2.85307962664206	1.09570593063606	0.32082140160162	2.14049676772698
ENSP00000352268	ENSG00000188984	1	12716143	12728400	+	-	0	2.47089200966472	46.3	NA	NA	NA	NA	NA	NA	NA	NA	NA	NA	6.6895	0.2447	0.1632	-0.96932	-0.34433	0.48312	0.650114	0.019873507037037	0.992069616416411	2.47935714686114	0.206899981854553	0.906297397964753
ENSP00000477802	ENSG00000157330	1	12746215	12763699	+	Non-elusive	0	5.31307281566294	43.8	0.0047	0	0.1256	0.7406	0.0397	0.1381	0.1944	2.1807	0.0664	0.1887	5.3188	0.2288	0.5147	-0.73312	0.14052	0.49382	28.6968	0.576592127962963	0.440258023617451	3.5238103573201	0.835714934233728	2.05238101121888
ENSP00000350358	ENSG00000116726	1	12774841	12777906	+	-	1	6.85672865475881	53.2	NA	NA	NA	NA	NA	NA	NA	NA	NA	NA	13.0463	2.6093	3.2616	-3.8796	-1.1305	0.948	0.225733	0.00418024074074074	0	0.0094906263171803	0.00107470159132008	0.947083451963611
ENSP00000332134	ENSG00000116721	1	12791397	12796628	+	-	1	9.60436861566747	46.5	NA	NA	NA	NA	NA	NA	NA	NA	NA	NA	17.7752	3.6315	5.3517	-3.3546	-2.1303	-1.0336	0.548622	0.0101596666666667	0	0.00140967962061688	0.000145715981247393	0.650520468318844
ENSP00000480027	ENSG00000239810	1	12824605	12831410	-	-	1	10.0009286576611	48	NA	NA	NA	NA	NA	NA	NA	NA	NA	NA	17.0438	3.3794	5.2895	-3.3305	-2.5863	NA	1.12827	0.0208938888888889	0	0	0	0
ENSP00000365370	ENSG00000179172	1	12847408	12848725	-	-	1	11.3424613141052	46.1	NA	NA	NA	NA	NA	NA	NA	NA	NA	NA	49.3171	13.6571	27.3141	0.32387	-1.3766	0.84111	0.279593	0.0838272944444445	3.82645686255058	0.102521488255095	0.0157547482308054	1.51312755786986
ENSP00000240189	ENSG00000120952	1	12857086	12861909	+	-	1	10.8454828563903	47.2	NA	NA	NA	NA	NA	NA	NA	NA	NA	NA	20.7297	2.6949	5.8043	-4.5095	-3.9468	-0.64451	0.791982	0.0146663333333333	0	0.00276086924819759	0.0002069767539642	0.348041560231831
ENSP00000235349	ENSG00000243073	1	12879224	12886201	-	-	1	11.384335154827	48.2	NA	NA	NA	NA	NA	NA	NA	NA	NA	NA	16.0504	1.7197	2.2929	-2.526	-3.7021	-1.4912	0	0	0	0.0206010381024971	0.00322429341272549	1.45540214559835
ENSP00000235347	ENSG00000187545	1	12892896	12898270	-	-	1	6.69587342886113	47.9	NA	NA	NA	NA	NA	NA	NA	NA	NA	NA	3.907	1.1163	2.6047	-1.751	-1.5672	0.59079	0.117031	0.00216724074074074	0	0.00135514536832053	0.000136377944027388	0.77777020791527
ENSP00000484237	ENSG00000204510	1	12916610	12920482	+	-	1	6.82447451546231	50.1	NA	NA	NA	NA	NA	NA	NA	NA	NA	NA	0.7746	1.291	2.8402	0.24272	0.237	0.62578	0	0	0	0.105923047329807	0.00745861189804105	0.236814627957908
ENSP00000365360	ENSG00000232423	1	12938472	12947580	-	-	1	7.04718087596458	47.5	NA	NA	NA	NA	NA	NA	NA	NA	NA	NA	1.0978	0.4391	0.988	-2.4528	-2.2048	-3.007	0.0334213	0.000618912962962963	0	0.190303768244601	0.0778307286776947	2.36369527856006
ENSP00000393136	ENSG00000274764	1	13049476	13056491	-	-	1	6.25114418264057	48.1	NA	NA	NA	NA	NA	NA	NA	NA	NA	NA	0	0.5701	0.1425	NA	NA	NA	0	0	0	NA	NA	NA
ENSP00000478017	ENSG00000277058	1	13060869	13062229	+	-	1	5.84912597346168	47	NA	NA	NA	NA	NA	NA	NA	NA	NA	NA	0	0.7348	0.7348	NA	NA	NA	0.026621	0.00070177962962963	0.608754056742322	NA	NA	NA
ENSP00000481683	ENSG00000229571	1	13068677	13077884	+	-	1	6.16750955963982	47.5	NA	NA	NA	NA	NA	NA	NA	NA	NA	NA	0.9774	0.3258	0.3258	-1.2127	-1.3478	-1.4329	0	0	0	0.0139171987907623	0.00129217572341678	0.828381506822802
ENSP00000479203	ENSG00000275774	1	13115496	13116854	-	-	1	10.770142088946	46.1	NA	NA	NA	NA	NA	NA	NA	NA	NA	NA	47.0935	4.415	8.83	NA	NA	NA	0.144206	0.00653461666666667	1.60715332327124	NA	NA	NA
ENSP00000485656	ENSG00000280267	1	13148905	13155961	-	-	1	10.1984323552551	48.3	NA	NA	NA	NA	NA	NA	NA	NA	NA	NA	3.6843	1.1336	0.2834	NA	NA	NA	0	0	0	NA	NA	NA
ENSP00000485450	ENSG00000179412	1	13164586	13165467	-	-	1	8.89284126278346	48.6	NA	NA	NA	NA	NA	NA	NA	NA	NA	NA	0	1.1338	0	NA	NA	NA	0.0351674	0.000651248148148148	0	0.00133546092914476	0.000102821119630672	0.394144685675605
ENSP00000485258	ENSG00000204505	1	13172455	13179464	+	-	1	9.47104228820382	48.1	NA	NA	NA	NA	NA	NA	NA	NA	NA	NA	2.2825	0.1427	0	NA	NA	NA	0	0	0	0.0212697444433649	0.00156343370377729	0.309499204139528
XP_011539760.1	PRAMEF13	1	13196823	13198144	-	-	1	10.2752293577982	49.5	NA	NA	NA	NA	NA	NA	NA	NA	NA	NA	0	1.5129	0.7564	NA	NA	NA	NA	NA	NA	NA	NA	NA
ENSP00000485473	ENSG00000279804	1	13222705	13226106	-	-	1	9.70053075761145	49.7	NA	NA	NA	NA	NA	NA	NA	NA	NA	NA	4.1152	0.8818	0.8818	NA	NA	NA	0.0921671	0.00170679814814815	0	NA	NA	NA
ENSP00000480122	ENSG00000270601	1	13254212	13263314	+	-	1	9.32438192668372	47.6	NA	NA	NA	NA	NA	NA	NA	NA	NA	NA	3.1858	0.3296	0.769	NA	NA	NA	0	0	0	0.187041362888113	0.0262591053538083	1.53109951378488
ENSP00000349931	ENSG00000182330	1	13281035	13285154	-	-	1	9.31396029591782	49.8	NA	NA	NA	NA	NA	NA	NA	NA	NA	NA	3.6408	0.7282	1.4563	NA	NA	NA	0.0260005	0.000481490740740741	0	0.000109349292179596	7.28995281197307e-06	0
ENSP00000492439	ENSG00000237700	1	13303539	13308907	+	-	1	9.38067447049443	47.9	NA	NA	NA	NA	NA	NA	NA	NA	NA	NA	14.7141	0.1863	1.8625	NA	NA	NA	0.0588727	0.00109023518518519	0	0	0	0
ENSP00000365322	ENSG00000204501	1	13315581	13322598	+	-	1	10.1142914938809	48.1	NA	NA	NA	NA	NA	NA	NA	NA	NA	NA	0.285	0.4275	1.4249	NA	NA	NA	0.0307094	0.000568692592592593	0	0.00113763235240385	0.000135224830388962	0.974925476189157
ENSP00000334410	ENSG00000204481	1	13342366	13347134	-	-	1	9.97904400758407	46.9	NA	NA	NA	NA	NA	NA	NA	NA	NA	NA	1.0484	1.4678	1.0484	-2.0867	-0.60031	0.28273	0.475341	0.00880261111111111	0	0.032815396984265	0.00251833896198169	0.506968288585449
NP_001093260.3	PRAMEF19	1	13368431	13371947	-	-	1	6.65051541494466	49.2	NA	NA	NA	NA	NA	NA	NA	NA	NA	NA	3.9807	0.2843	1.1373	NA	NA	NA	0.190161	0.0035215	0	0.00213067911851437	0.000142045274567625	0
ENSP00000365266	ENSG00000204479	1	13389632	13392629	+	-	1	4.62998177771458	50.2	NA	NA	NA	NA	NA	NA	NA	NA	NA	NA	3.6691	0	1.6678	-1.2437	-0.42746	-1.4964	0.0651071	0.00120568703703704	0	0.00364068277976724	0.000242712185317816	0
ENSP00000346275	ENSG00000204478	1	13410450	13421328	+	-	1	2.90026806763425	47.5	NA	NA	NA	NA	NA	NA	NA	NA	NA	NA	0.7354	0.0919	0.4596	-0.55737	-0.52035	-0.77578	0.188004	0.00348155555555556	0	0.0910763044126472	0.0154577117322551	1.54860371291157
ENSP00000365253	ENSG00000162494	1	13474977	13514048	-	-	0	0.800176953417699	50.1	0.0042	0.0573	0.0479	1.1602	0.0199	0.0922	0.1064	2.3135	0.0266	0.3639	6.6032	0	0.2303	0.87972	1.2288	1.4716	25.3749	1.41326693703704	2.12038599039973	43.815926056991	6.13364476494521	1.72322273172848
ENSP00000294489	ENSG00000162493	1	13583465	13617957	+	-	0	0.764673817459251	45.4	0.0065	0.0165	0.4366	0.9509	0.0292	0.1493	NA	NA	NA	NA	5.8853	0.087	0.2029	-2.1819	-0.51965	1.2106	56.7002	13.7310585240741	3.5387229605135	145.182000873871	29.2155882829058	2.12027160895413
ENSP00000235372	ENSG00000116731	1	13704855	13825079	+	Non-elusive	0	0.794923843456783	43.5	0.0014	0.0111	0.0718	0.6018	0.0231	0.1216	0.129	1.6614	0.0274	0.1687	3.9093	0.0333	0.025	-2.062	1.0836	6.2901	36.7305	17.6306833333333	3.88354394831018	127.086899213682	92.1339229524436	2.68512463370286
XP_005245852.1	KAZN	1	13893395	15118043	+	-	0	0.727972337051192	45.4	NA	NA	NA	NA	NA	NA	NA	NA	NA	NA	5.6686	0.0335	0.0931	NA	NA	NA	74.5677	12.4368290740741	3.53112889407158	1134.7675734668	354.00936088446	2.3603679794968
ENSP00000394899	ENSG00000171729	1	15152532	15220477	+	Non-elusive	0	0.758035583273187	48.4	1e-04	0.0562	0.0612	0.9321	0.0175	0.1801	0.1949	2.1149	0.0389	0.4639	6.7701	0.103	0.1177	-0.30134	0.43252	2.0127	40.9518	14.3375351296296	3.68398614524502	102.702090175332	36.0558249225957	2.34038566902876
ENSP00000351770	ENSG00000142621	1	15247272	15398126	+	Non-elusive	0	0.886807284741784	47.4	NA	NA	NA	NA	NA	NA	NA	NA	NA	NA	5.0181	0.0464	0.0663	1.545	0.99633	0.81288	24.3837	0.672926464814815	1.7803933397418	31.6443466112355	7.08492309387463	2.32594273711593
ENSP00000365147	ENSG00000142634	1	15409895	15430343	+	-	0	4.13139000616758	56.8	0	0	0.0199	1.3591	2e-04	0.1604	11.8299	53.6397	0.021	0.7315	6.6996	0.0489	0.1467	-0.13445	0.96348	1.0908	416.924	71.8317385185185	3.69893826162342	58.3426462286187	26.9341558447604	2.43499310339389
ENSP00000365116	ENSG00000162438	1	15438439	15446654	+	-	0	3.93455154543564	51.6	0.0065	0.0559	0.125	1.2333	0.0178	0.2858	NA	NA	0.268	4.6142	5.112	0	0.2434	-0.1978	-0.13353	-0.52082	3339.98	62.1581249685185	0.0497621715804358	1519.58486676514	104.122444966202	0.176864487193114
ENSP00000352639	ENSG00000142615	1	15456729	15472091	+	-	1	4.31483501920102	48.3	0.0032	0.0421	0.1786	0.916	0.0574	0.0994	NA	NA	NA	NA	6.1837	0.1302	0.5858	-0.35247	0.035922	-1.2111	5127.86	95.3696912240741	0.0430965606415558	14.269430463896	1.34185805289568	1.02001740591736
NP_056933.2	CELA2B	1	15476101	15491400	+	-	1	7.99013788695096	48.4	0.013	0.0242	0.2102	0.9335	0.0574	0.0994	NA	NA	NA	NA	3.7908	0.0654	0.3268	NA	NA	NA	1079.49	20.2045030796296	0.0965948852958171	3.34796910821178	0.704941591203493	2.10372724370395
ENSP00000330237	ENSG00000132906	1	15492270	15524295	-	Non-elusive	0	6.07096085964806	48.2	0.0034	0.0039	0.1374	0.5757	0.0751	0.2583	0.2407	1.9876	0.0378	0.1921	4.4339	0	0.0937	0.23177	0.026941	1.6488	56.4885	10.9886590740741	3.77248943488725	168.471223748033	25.7446910802882	2.14452879871609
ENSP00000365007	ENSG00000116138	1	15526813	15571733	+	Non-elusive	0	6.82946817955647	42.8	0.0036	0.008	0.0543	0.8761	0.0149	0.1547	NA	NA	0.0397	0.1742	4.3632	0	0.0223	0.3035	0.37401	2.6965	10.2755	5.98170925925926	3.9331145009857	50.5017855178329	35.6134219650113	2.68649067357109
ENSP00000364986	ENSG00000116771	1	15572353	15585110	-	Non-elusive	0	5.41232231152554	49.6	0.003	0.0245	0.0793	0.619	0.0496	0.2093	NA	NA	0.0212	0.1438	6.4273	0	0.0784	0.66914	0.80464	0.19959	34.5568	2.45183705	2.58686803087729	37.5495518026279	6.31337412673135	1.9231726590535
ENSP00000417748	ENSG00000197312	1	15617500	15669044	+	-	1	5.61962372605137	42.4	0.006	0.0188	0.022	0.5029	0.0108	0.1274	0.0377	1.874	0.0081	0.1252	3.2593	0.0388	0	-0.9088	2.7291	4.2348	26.2157	11.7130055555556	3.83305447071001	273.810502239623	89.4850224263311	2.53808793528095
ENSP00000364956	ENSG00000116786	1	15684332	15734769	+	Non-elusive	0	6.90029079796934	52	0.0055	0.0115	0.0785	0.5084	0.0083	0.1133	0.2251	1.8322	0.053	0.1216	4.5204	0.1983	0.1586	-0.057261	2.0019	4.0695	193.672	72.2624425925926	3.89190216355576	94.5722373661313	64.0880416363408	2.65774288215823
ENSP00000294454	ENSG00000162461	1	15736405	15741396	+	-	0	7.29740577224797	58.9	NA	NA	NA	NA	NA	NA	NA	NA	NA	NA	6.6106	1.0016	0.601	-0.23113	-0.22143	0.63532	30.0952	5.66032440740741	3.65791232656772	9.16981010832554	5.67239478211567	2.64854580671302
ENSP00000364938	ENSG00000162460	1	15742422	15747982	+	-	0	4.98945087529224	58.9	0.0039	0.0189	0.0982	1.6407	0.0373	0.1985	1.6374	77.9945	0.6469	0.6092	5.9342	0.8991	0.5395	0.15137	-0.044398	0.4887	35.9642	1.29081991907407	1.49293042073458	30.4551153771438	3.31667493786136	1.1329107592855
ENSP00000416387	ENSG00000162458	1	15764499	15775242	+	Non-elusive	0	4.79779027487911	53.2	0.0083	0.0282	0.254	1.3202	0.0341	0.1285	NA	NA	0.07	0.193	3.8161	0.2792	0.5585	0.26595	0.52596	0.95788	566.21	46.1171592962963	2.97930473751609	132.016562220457	49.58280339192	2.39150451425369
ENSP00000485401	ENSG00000233954	1	15807169	15809348	-	-	1	5.13944413240676	46.9	NA	NA	NA	NA	NA	NA	NA	NA	NA	NA	6.8807	0.9174	1.8349	NA	NA	NA	17.9671	5.73892833333333	3.90033613688435	2.58938975514709	0.85517414094136	2.52396579939893
ENSP00000364912	ENSG00000065526	1	15847864	15940460	+	Non-elusive	0	5.05099703073532	43	8e-04	0.0101	0.0105	0.456	9e-04	0.0566	0.3724	1.91	0.0025	0.0813	2.5271	0.054	0.1188	-0.32276	2.8932	10.198	51.957	23.2479312962963	3.85028701573601	224.584064160575	155.617611622	2.68559850432069
ENSP00000364885	ENSG00000116809	1	15941871	15976132	-	Non-elusive	0	5.19380305098831	51.2	NA	NA	NA	NA	NA	NA	NA	NA	NA	NA	2.3641	0.0292	0.0584	1.6585	3.7316	4.8384	43.1559	20.6769737037037	3.91403161158639	17.5918750529277	12.5180677869614	2.69246490411253
ENSP00000332162	ENSG00000183888	1	16004236	16008807	+	-	0	5.5968657551771	52.3	0.0059	0.022	0.4379	0.7695	NA	NA	NA	NA	NA	NA	7.2178	0.4374	0.6562	-0.85457	0.10806	0.28146	2.95532	0.630359617592593	2.98077434724602	0.889501045423672	0.149277944368897	1.79919131819768
NP_001336611.1	HSPB7	1	16014028	16019594	-	-	0	6.20119328676533	61	NA	NA	NA	NA	NA	NA	NA	NA	NA	NA	12.2148	0.8981	1.0778	NA	NA	NA	1825.31	141.41585637037	2.59485561785645	1268.83866592796	92.2651760077485	0.441902730637134
ENSP00000332771	ENSG00000186510	1	16022052	16034050	+	-	0	6.53542902757484	60.3	NA	NA	NA	NA	NA	NA	NA	NA	NA	NA	8.2507	1.0834	1.0001	-2.5292	-0.33433	1.0031	293.026	8.73288003888889	1.58853781718176	3.00952908749782	0.624106777943583	1.74090109692416
ENSP00000364831	ENSG00000184908	1	16043777	16057308	+	-	0	6.71868851200246	59.3	NA	NA	NA	NA	NA	NA	NA	NA	NA	NA	14.1886	1.5519	1.6258	-2.1627	-0.56265	0.36979	165.379	7.09949267314815	1.61031222757752	6.48485596991992	1.12483449620368	2.03919777586978
ENSP00000364814	ENSG00000185519	1	16057769	16073626	-	Non-elusive	0	6.27422860600085	57.9	0.0109	0.0332	0.0906	0.8016	NA	NA	5.8001	4.7495	0.0987	0.2356	10.7201	0.8198	0.9459	-0.54905	-0.1949	1.8306	105.207	7.30661276851852	2.55751248604118	5.5455953107539	1.77699060412341	2.24724189032602
ENSP00000351209	ENSG00000142627	1	16124337	16156087	-	-	1	4.23724966177668	57.3	NA	NA	NA	NA	NA	NA	NA	NA	NA	NA	4.0314	0.0315	0.1575	-0.8314	1.5553	3.9542	197.596	20.5426036888889	3.34189251402298	93.1801338159165	16.458862239924	2.09423075009024
ENSP00000270747	ENSG00000142632	1	16198104	16212609	-	Non-elusive	0	3.9507176196362	57.5	9e-04	0.015	0.075	1.0388	NA	NA	NA	NA	0.0235	0.1986	5.446	0	0.3447	1.5083	0.96514	0.79912	49.2041	8.71328922222222	3.46773378160541	33.8380919380784	8.54762187467817	2.24426185202573
ENSP00000364749	ENSG00000132881	1	16231700	16237162	-	Non-elusive	0	3.68784985182746	54.1	NA	NA	NA	NA	NA	NA	NA	NA	NA	NA	7.322	0.183	0.7322	1.6058	0.617	0.20513	11.2942	5.20682946296296	3.88211173549827	2.9848914887717	1.32974826103492	2.58162181887882
ENSP00000364742	ENSG00000037637	1	16246839	16352454	-	Non-elusive	0	4.16988094989888	43.9	0.0011	0.0031	0.0214	0.4965	0.0022	0.0894	0.159	0.557	0.0095	0.1517	4.0524	0.0473	0.0757	-0.11073	2.0948	4.7103	27.9201	10.6660542592593	3.8501830830416	185.452752893654	129.358264836582	2.66745552753288
ENSP00000383866	ENSG00000055070	1	16367083	16398142	+	-	0	4.09438133897968	48.6	NA	NA	NA	NA	NA	NA	NA	NA	NA	NA	4.7328	0.0644	0	0.45062	0.51525	2.1138	103.267	46.3834722222222	3.85511295255943	123.58961643129	66.5052583264379	2.60623881748414
XP_011539709.1	SPATA21	1	16395606	16437393	-	-	0	3.66695653084958	50.7	0.0071	0.0098	0.1306	0.6286	NA	NA	NA	NA	0.6323	7.2475	4.3314	0.0479	0.1675	NA	NA	NA	12.8209	0.325398572592593	1.43324326349244	10.6713086960398	5.33067543565719	2.60618753691412
ENSP00000391942	ENSG00000157191	1	16440736	16460077	+	Non-elusive	0	3.27991753350202	49.4	0	0.0159	0.0302	0.6421	0.0171	0.1354	0.1343	5.0862	0.0049	0.1268	4.2395	0.0517	0.1034	-0.61442	0.2704	0.25282	105.271	38.9736603703704	3.83818478132119	54.5891531748442	23.6498752731583	2.58889727137426
ENSP00000474456	ENSG00000219481	1	16562319	16613487	-	-	4	3.79532361911217	43.9	NA	NA	NA	NA	NA	NA	NA	NA	NA	NA	11.0223	0.8794	0.5277	0.22193	-1.0878	0.73098	11.5259	4.11053159259259	3.80100720041343	249.304108831617	98.3132521667762	2.59045247438497
NP_001258662.1	MST1L	1	16754634	16764480	-	-	0	3.11489051159852	51.5	NA	NA	NA	NA	NA	NA	NA	NA	NA	NA	11.5771	3.5544	1.3202	NA	NA	NA	NA	NA	NA	NA	NA	NA
ENSP00000364691	ENSG00000058453	1	16921950	16972979	+	-	0	3.66338706301026	55.8	NA	NA	NA	NA	NA	NA	NA	NA	NA	NA	6.4276	0.7251	0.6271	-0.61844	-0.35107	3.9469	57.2218	16.2377888888889	3.76841070739822	43.1402266208842	31.7187540298028	2.66500008541187
ENSP00000364685	ENSG00000117122	1	16974502	16980835	-	-	0	3.63179794751533	62.6	NA	NA	NA	NA	NA	NA	NA	NA	NA	NA	5.8415	0.7894	0.7894	0.89481	1.0294	0.95039	59.1748	9.65533307407407	3.24585528382068	1.19886049974772	0.282971741511512	2.16112683270794
ENSP00000327214	ENSG00000159363	1	16985958	17011772	-	Non-elusive	0	2.84916519459798	57.1	0.0038	0.023	0.0719	0.7815	0.0161	0.1449	NA	NA	0.0366	0.1584	3.5251	0.1937	0.1162	-0.53742	1.4006	4.1221	117.543	35.3136501851852	3.73654896926328	79.0045331820376	32.7197900904864	2.55150755056113
ENSP00000364649	ENSG00000117118	1	17018722	17054170	-	-	0	3.86437159797286	43.5	0	0	0.0143	0.8093	0.0025	0.1584	0.0563	56.2584	0.008	0.16	3.7237	0.0282	0.1128	0.024193	-0.10185	2.1317	177.639	82.9881240740741	3.93580445935902	97.0306124608152	53.7901968066856	2.66875839884336
ENSP00000364635	ENSG00000117115	1	17066761	17119435	-	Non-elusive	0	3.594324048852	51.7	NA	NA	NA	NA	NA	NA	NA	NA	NA	NA	6.3218	0.1139	0.1329	0.16681	0.48982	2.0697	237.923	20.5529034981481	2.87305883088901	51.8126086794967	7.72547035947166	1.84907820971457
ENSP00000364620	ENSG00000142623	1	17205126	17246005	+	Non-elusive	0	3.3674730962953	53.3	0.0096	0.0239	0.2049	1.028	NA	NA	0.2367	2.0998	NA	NA	5.9687	0.1223	0.2202	-1.558	-1.0475	0.94797	202.32	4.60636636203704	0.794462904738196	11.6469073737268	1.44637380968134	1.61848485501994
ENSP00000364609	ENSG00000142619	1	17249098	17284233	+	-	0	3.32539198057971	51.5	NA	NA	NA	NA	NA	NA	NA	NA	NA	NA	6.0906	0.37	0.1138	0.36547	0.16865	1.8057	17.0103	0.586126640740741	1.22774649878548	0.63086469859834	0.227064748554999	2.43480527885039
ENSP00000364597	ENSG00000159339	1	17308197	17364004	+	Non-elusive	0	2.21831727958245	49.1	0.0077	0.0378	0.2078	0.8561	NA	NA	0.246	2.021	NA	NA	7.7767	0.0896	0.6272	0.56524	-0.077498	0.9329	196.026	4.72519397037037	0.953744553260141	9.0858818392921	2.36515201788797	2.31014704181854
ENSP00000483125	ENSG00000276747	1	17372196	17401699	+	Non-elusive	0	2.25102823754136	52.1	0.005	0.0135	0.3027	0.9345	NA	NA	0.2588	2.1604	NA	NA	9.5919	0.1017	0.1017	NA	NA	NA	0.179636	0.00735365740740741	0.975598927060096	NA	NA	NA
ENSP00000364585	ENSG00000179051	1	17406760	17439724	-	-	0	1.23961270957202	51.7	0	0.012	0.0163	0.481	0.004	0.07	0.0389	1.1159	0.0039	0.1134	3.0639	0.0607	0.0607	-0.66365	3.0895	4.1423	124.236	33.0454451851852	3.76338184982095	112.87694403315	54.7786182139575	2.60388546993916
ENSP00000355060	ENSG00000074964	1	17539835	17697869	+	-	0	1.18852563395108	54.4	NA	NA	NA	NA	NA	NA	NA	NA	NA	NA	4.8787	0.019	0.1012	-0.36964	1.5055	5.0593	138.287	32.7858077407407	3.65475122627366	112.834093624846	47.19298527673	2.51708675313352
ENSP00000364555	ENSG00000117148	1	17755313	17827063	+	-	0	1.0264358554573	48.2	NA	NA	NA	NA	NA	NA	NA	NA	NA	NA	5.6027	0.0139	0.0418	-1.3764	0.88163	1.4414	16.5823	0.316554753703704	0.189612419193068	1.04324759852489	0.438544169183393	2.29536016196719
ENSP00000251296	ENSG00000117154	1	18107746	18378482	+	Non-elusive	0	0.963574807474312	49.9	NA	NA	NA	NA	NA	NA	NA	NA	NA	NA	5.703	0.0259	0.0776	0.26481	0.32372	3.1135	175.489	13.8478008018519	2.59185757249814	129.086461535028	19.5988143005748	1.75641614801261
ENSP00000383505	ENSG00000179023	1	18480982	18486126	+	-	0	1.01354751040153	57.8	0.0105	0.0337	0.1677	0.8283	0.0497	0.1213	0.2827	1.6388	0.0821	0.2329	7.5802	0	0.3887	0.38486	0.49144	-0.68024	19.4534	0.872000550185185	2.13298265662739	1.88335042333608	0.635433619205967	2.11097975414777
ENSP00000364524	ENSG00000009709	1	18631006	18736138	+	-	0	1.22007653365799	52.7	NA	NA	NA	NA	NA	NA	NA	NA	NA	NA	5.1554	0.0476	0.019	-1.5038	0.8039	2.9559	1.72838	0.129681179814815	2.20112817026159	138.804677054724	10.6262764667537	0.659818875734303
ENSP00000364520	ENSG00000179002	1	18839599	18859682	-	-	0	1.64911342484342	49.7	NA	NA	NA	NA	NA	NA	NA	NA	NA	NA	8.5142	0.0498	0	-1.2205	-0.57202	0.35906	0.214848	0.0097707237037037	1.50947531822938	0.282889272612471	0.0562231146971134	1.75820193893893
ENSP00000455952	ENSG00000255275	1	18849273	18921121	-	-	0	1.91966213946345	53.8	NA	NA	NA	NA	NA	NA	NA	NA	NA	NA	7.5575	0.0557	0.0278	NA	NA	NA	NA	NA	NA	0.772313486113283	0.295816617153642	2.32741575945712
ENSP00000364490	ENSG00000159423	1	18871432	18902781	-	Non-elusive	0	2.25607407658082	55	NA	NA	NA	NA	NA	NA	NA	NA	NA	NA	7.4322	0.0319	0.0638	0.37581	-0.046713	2.7458	268.216	31.8127024074074	3.55573160270097	80.6427021056358	14.5837210090569	2.19243677475798
ENSP00000387941	ENSG00000169991	1	18904281	18956686	-	-	0	3.32913228544931	54.3	NA	NA	NA	NA	NA	NA	NA	NA	NA	NA	5.0948	0.0382	0.0191	1.5244	2.4867	3.5323	294.255	21.2941535185185	2.9813596308537	69.7063047172098	23.6888574483481	2.47137431392277
ENSP00000364403	ENSG00000127481	1	19074506	19210276	-	Non-elusive	0	3.2952806873014	43.7	NA	NA	NA	NA	NA	NA	NA	NA	NA	NA	3.1671	0.0368	0.0074	-0.45212	5.6833	13.866	66.9087	27.0146098148148	3.85858408422471	179.652948133899	127.079692988017	2.68498944957358
ENSP00000420608	ENSG00000127463	1	19215664	19251552	-	Non-elusive	0	3.35073321222826	46.6	NA	NA	NA	NA	NA	NA	NA	NA	NA	NA	4.1796	0.0557	0	1.5382	1.3519	1.4928	41.9129	11.0724625925926	3.87350757946541	48.8160591377053	33.8224935025903	2.69053675792175
ENSP00000364320	ENSG00000053372	1	19251539	19260128	+	Non-elusive	0	3.43249988966965	53.5	NA	NA	NA	NA	NA	NA	NA	NA	NA	NA	8.149	0.1164	0	-0.089376	-0.036878	3.3391	64.6861	21.2732501851852	3.90153302235535	54.4081550111825	30.3846861862783	2.59528808053958
NP_001335350.1	AKR7L	1	19265982	19274122	-	-	0	5.49504464723776	52	NA	NA	NA	NA	NA	NA	NA	NA	NA	NA	8.8441	0.1228	0.4913	NA	NA	NA	25.556	2.84181482037037	3.18888339850947	2.89405790993559	1.0653882912442	2.42773964721275
ENSP00000355377	ENSG00000162482	1	19282558	19289250	-	-	0	5.21153237664489	55	NA	NA	NA	NA	NA	NA	NA	NA	NA	NA	10.0105	0.1494	0.747	-1.6362	-0.16579	-2.0117	204.439	11.8014003888889	2.53069606074059	40.9678494939912	4.14780936925348	1.31526595693616
ENSP00000235835	ENSG00000053371	1	19303965	19312146	-	-	0	3.70094268297196	52.9	NA	NA	NA	NA	NA	NA	NA	NA	NA	NA	5.1332	0.1222	0	-0.8535	-0.41709	0.02978	115.002	53.0949888888889	3.92517278997235	60.4983554535238	21.7028797548755	2.54729956301232
ENSP00000364295	ENSG00000040487	1	19312328	19329280	+	Non-elusive	0	3.58105723041034	54.9	0.0046	0.0184	0.071	0.6664	0.0206	0.2131	NA	NA	0.0678	0.2117	8.671	0	0.2359	0.66947	0.97627	1.5576	39.279	14.5075994444444	3.88184599305873	41.6146654456777	11.4294110013343	2.53763894410669
XP_011540530.1	CAPZB	1	19338779	19484298	-	-	0	3.73759917986395	49	NA	NA	NA	NA	NA	NA	NA	NA	NA	NA	5.4632	0.0069	0.1031	NA	NA	NA	263.854	142.578711111111	3.88398249028357	398.162056070856	256.768980821279	2.64087753729338
ENSP00000325562	ENSG00000173436	1	19596990	19629820	+	Non-elusive	0	3.72738938971986	43	NA	NA	NA	NA	NA	NA	NA	NA	NA	NA	5.4217	0.0914	0.1218	-0.21236	-0.038348	2.0977	42.4591	24.9063353703704	3.93918697970769	118.517589948702	51.1351503991639	2.6120717410615
ENSP00000289749	ENSG00000158747	1	19643232	19657129	+	-	0	2.93809024134313	57.9	0	0.0134	0.0169	0.5798	1e-04	0.1041	0.0541	1.6882	0.9089	69.6568	5.8282	0.1439	0.2878	0.67777	1.5211	1.5393	799.562	153.947911481481	3.4996936155764	93.5284622970928	35.9031411296409	2.40588783494662
ENSP00000289753	ENSG00000158748	1	19665287	19679562	+	-	0	4.43105281814959	52.9	0.0014	0.0518	0.0289	0.6263	0.5929	20.3331	0.7773	74.3973	0.1254	6.4451	4.9033	0.07	0.1401	-0.91454	0.34304	0.95318	4.44505	0.329790496296296	2.59481948957974	0.539934953003961	0.199528773280547	2.48100429405599
XP_011539481.1	TMCO4	1	19682213	19799925	-	Non-elusive	0	4.43209087052596	48.9	NA	NA	NA	NA	NA	NA	NA	NA	NA	NA	5.1821	0.017	0.051	NA	NA	NA	34.8558	11.3176688888889	3.71744676231781	87.0222003456905	30.026788679521	2.39660446595143
ENSP00000364263	ENSG00000178828	1	19814029	19815278	-	-	0	4.9931166320715	58.1	0.006	0.0202	0.1933	0.9486	0.0217	0.0655	NA	NA	NA	NA	16.8	0	0.8	-1.3834	-0.15622	1.0611	19.4874	1.05600407962963	1.58993898281151	15.6350043535305	1.47460590301888	0.913600778039935
XP_005245849.1	OTUD3	1	19881710	19912941	+	-	0	4.45211904966339	41.6	0.003	0.0146	0.1069	0.5885	0.0277	0.0831	NA	NA	0.0362	0.1717	3.426	0	0.0961	NA	NA	NA	NA	NA	NA	NA	NA	NA
ENSP00000364261	ENSG00000169914	1	19882513	19912945	+	-	0	3.42316701631873	41.3	0.003	0.0146	0.1069	0.5885	0.0277	0.0831	NA	NA	0.0362	0.1717	3.4831	0	0.0986	1.102	0.766	1.8129	26.9095	8.52953388888889	3.82902902335573	24.81498306468	13.8018592861907	2.66135022239062
ENSP00000364257	ENSG00000188784	1	19920009	19923617	-	-	0	4.58221641808143	59.6	0.0084	0.0286	0.1171	1.0765	0.1075	0.3213	NA	NA	NA	NA	8.3126	0	0.5542	0.78319	0.28576	0.027973	0.137441	0.00340396666666667	0.564829418519506	0.0441455652336368	0.00381134916508245	0.753696894514793
ENSP00000383364	ENSG00000188257	1	19975432	19979743	-	Non-elusive	0	5.21071770192462	52.4	NA	NA	NA	NA	NA	NA	NA	NA	NA	NA	4.4063	0.2319	0	-0.56314	0.68388	1.1841	903.551	104.265986425926	2.90793838302319	121.188511384466	15.516958681281	1.40858466485542
XP_005245948.1	PLA2G5	1	20028350	20091190	+	Non-elusive	0	4.78334848060352	44.6	NA	NA	NA	NA	NA	NA	NA	NA	NA	NA	4.3125	0.0318	0.1273	NA	NA	NA	102.04	9.80840331666667	2.9379089117681	48.5741442494372	6.51247118730684	1.20438341951143
ENSP00000364246	ENSG00000117215	1	20111939	20119557	-	Non-elusive	0	5.07172873496595	50.6	0.0063	1e-04	0.1612	0.74	NA	NA	NA	NA	NA	NA	5.3813	0.1313	0.3938	-0.96364	-0.40604	-0.11331	3.72559	0.143501674074074	2.0932979415212	1.31279172299514	0.495799229690511	2.41432282869049
ENSP00000364243	ENSG00000158786	1	20139326	20150386	+	-	0	3.68942426534339	56	0.0164	0.033	0.1593	0.7833	NA	NA	NA	NA	NA	NA	3.2547	0.0904	0.1808	0.4751	-0.2841	-0.30406	26.0604	0.996763022222222	1.01023120696263	1.32895196984534	0.120847221042787	1.04152201594427
ENSP00000247992	ENSG00000187980	1	20163991	20175194	-	-	0	3.05762976908343	52.9	0.1109	0.1684	0.2284	0.8395	NA	NA	NA	NA	NA	NA	4.7305	0.0893	0.9818	0.094611	-0.033935	1.2276	3.10707	0.154644181481481	2.58270306385345	0.520291880328022	0.172228509650042	2.33653934538849
ENSP00000364240	ENSG00000162543	1	20186085	20196048	+	Non-elusive	0	3.53336378756407	47.2	0.0119	0.0085	0.1765	0.9619	0.0497	0.0842	NA	NA	0.0314	0.1544	1.8065	0.1004	0	-0.026078	0.23477	1.3342	28.2543	3.05268626481481	3.27308738815832	3.51617458024968	1.09759185838723	2.29733232309095
NP_001034589.2	VWA5B1	1	20290919	20354894	+	Non-elusive	0	3.36793485451724	50.4	NA	NA	NA	NA	NA	NA	NA	NA	NA	NA	5.2832	0.0469	0.0782	NA	NA	NA	9.16855	0.41983917	1.74479105756712	4.41982960491804	1.57166480024402	2.32315789558946
ENSP00000364219	ENSG00000162545	1	20482391	20486220	-	-	1	3.07747769927767	57.6	NA	NA	NA	NA	NA	NA	NA	NA	NA	NA	2.611	0.5222	0.5222	1.0481	1.4418	0.79785	719.384	104.322287759259	3.29208916235138	158.524337155622	53.4787446910819	2.41263852574391
ENSP00000264198	ENSG00000090432	1	20499448	20508161	-	Non-elusive	0	3.0079905119385	47.5	NA	NA	NA	NA	NA	NA	NA	NA	NA	NA	4.0165	0.1148	0	-1.0283	0.85653	1.1199	45.4083	27.7599222222222	3.92135657894004	26.0663220215311	14.6782402072975	2.65804358290055
ENSP00000331397	ENSG00000183114	1	20552439	20555010	+	-	0	3.77739284345944	67.9	0	0.0147	0.0164	0.7244	0.0015	0.1534	NA	NA	0.0326	0.4091	4.2768	0.3888	0.3888	0.035896	0.56719	1.2521	29.5117	3.92507505555556	3.12093322160958	6.56884342547848	1.72370629208832	2.35243241610797
ENSP00000364212	ENSG00000158825	1	20588948	20618908	+	-	0	5.941594129705	48.5	NA	NA	NA	NA	NA	NA	NA	NA	NA	NA	6.4083	0.1669	0.3671	0.87177	0.29714	1.0227	374.476	18.6718855555556	2.70911433420561	6.02368120945581	2.57374770761223	2.41085523161965
ENSP00000364204	ENSG00000158828	1	20633455	20651511	+	Non-elusive	0	6.00628944308826	50.8	0.0022	0.0124	0.1049	0.629	0.0193	0.1058	NA	NA	0.0487	0.1716	6.0918	0.1108	0.2215	-1.755	0.12893	1.0516	84.291	30.860552037037	3.86390157294196	49.58435104011	25.5766145291445	2.64824248875593
NP_005207.2	DDOST	1	20651767	20661544	-	Non-elusive	0	5.97652081109925	50.6	0.0011	0.0137	0.0226	0.6775	0.0111	0.1564	0.0462	1.3509	0.0167	0.1658	5.9317	0.2045	0.1023	NA	NA	NA	426.253	118.926277777778	3.82165587930147	177.32618052668	108.791532743649	2.65083965588467
ENSP00000247986	ENSG00000117245	1	20664016	20718017	-	Non-elusive	0	2.38135737370301	52.5	0	0.0091	0.0278	1.5141	0.6741	0.6566	0.0454	0.4878	0.0058	0.2625	5.9257	0.037	0.1481	-0.26745	0.28603	1.2789	66.0532	4.35097753333333	3.05149607866177	23.2953376433922	5.65535747371089	2.28937803921511
ENSP00000406026	ENSG00000189410	1	20721528	20732536	-	Non-elusive	0	2.13078450919662	62.3	NA	NA	NA	NA	NA	NA	NA	NA	NA	NA	4.0876	0.0908	0.1817	0.40647	0.68156	1.2453	39.3332	4.18406634444444	2.60078989843534	3.85242015927796	0.507517660051363	1.83325395295701
ENSP00000312625	ENSG00000127483	1	20742661	20786688	-	Non-elusive	0	1.68040195214695	40.7	0	0.0102	0.048	0.4639	NA	NA	NA	NA	0.017	0.1369	2.9981	0.0454	0.0454	-1.039	2.2142	4.1625	162.345	71.1573037037037	3.86426723002304	394.49378432948	277.808427185566	2.68866065252595
ENSP00000383274	ENSG00000075151	1	20807004	21176847	-	Non-elusive	0	1.53106364084747	39.4	NA	NA	NA	NA	NA	NA	NA	NA	NA	NA	2.7525	0.0108	0.0514	0.049352	2.9693	7.9488	88.791	23.3828909259259	3.87825562281515	728.041701822527	480.550571345772	2.65997569986217
ENSP00000364028	ENSG00000117298	1	21219859	21290489	-	-	0	1.55812819833636	51.5	0.0032	0.0339	0.0161	0.8275	0.0043	0.225	0.1118	2.2199	0.0298	0.2313	3.7094	0.0142	0.0425	0.090099	2.3066	4.9124	161.275	65.1040451851852	3.72809276523538	406.773148633072	130.604732842195	2.48504085302066
ENSP00000316782	ENSG00000142794	1	21440313	21484900	+	-	4	1.344930476701	43	NA	NA	NA	NA	NA	NA	NA	NA	NA	NA	6.0554	0.2243	0.4261	1.1826	-0.030094	0.82279	11.3689	2.63991714814815	3.74664395876492	21.939589222221	7.61296176876341	2.5614405979109
ENSP00000363973	ENSG00000162551	1	21509372	21578412	+	Non-elusive	0	1.37495114012913	51.6	NA	NA	NA	NA	NA	NA	NA	NA	NA	NA	5.8806	0.0724	0.1448	-0.71694	1.2672	2.7113	597.63	25.3464391481481	2.6253653777791	47.7083098232738	10.0324141737554	2.23673134927734
ENSP00000363895	ENSG00000076864	1	21596221	21620041	-	Non-elusive	0	1.95138541395157	58.5	NA	NA	NA	NA	NA	NA	NA	NA	NA	NA	5.0796	0.1679	0.2519	-0.36981	2.3001	4.8046	337.501	44.3060496481481	3.04992768659712	82.7411869022261	23.9581611476218	2.36353424440344
ENSP00000309262	ENSG00000090686	1	21678579	21783606	-	Non-elusive	0	2.54994244415626	41.9	0	0.0059	0.0178	0.6922	0.004	0.1168	3.6161	2.7617	0.0057	0.1109	3.7799	0.019	0.0666	0.71936	4.3729	6.922	68.8165	22.5547625925926	3.84504175117095	187.092531858426	119.062841774647	2.67550693218317
ENSP00000340988	ENSG00000187942	1	21812265	21825221	+	-	0	2.78246490616137	54.3	0.012	0.0106	0.2251	0.8775	NA	NA	NA	NA	NA	NA	4.9394	0.2315	1.1577	-0.65136	-0.19229	1.0201	14.6142	3.34371491111111	3.44616802860321	15.3882478992092	5.55792279409819	2.27097457316369
ENSP00000363827	ENSG00000142798	1	21822245	21937297	-	-	0	2.83066745116593	56.1	0.0023	0.0793	0.0862	0.8748	0.1081	0.425	3.3699	3.218	0.0855	0.2362	4.1807	0.0348	0.1912	-1.39	1.1367	9.2302	280.798	60.683423537037	3.39338240536505	608.510276078391	242.885551054967	2.32834415646307
ENSP00000338369	ENSG00000219073	1	21977021	21989344	+	-	0	3.37882682305808	51	NA	NA	NA	NA	NA	NA	NA	NA	NA	NA	21.0159	0.2434	1.5417	-0.73658	-0.80916	-0.34209	10548.9	195.96033678	0.0312417442430289	164.672576875259	12.1007479362679	0.515873063669832
ENSP00000290122	ENSG00000142789	1	22001656	22012522	+	-	0	4.23341860647955	50.6	NA	NA	NA	NA	NA	NA	NA	NA	NA	NA	12.883	0.2761	2.0245	-1.7153	-0.78994	0.6366	26785.8	497.826074509259	0.0360371700078502	1564.84315658045	105.503390701337	0.0824589708674304
NP_426359.1	CDC42	1	22052627	22090803	+	-	8	1.97485446027933	41.9	0	0.0056	2e-04	0.1632	0	0.0461	NA	NA	NA	NA	4.7411	0.131	0.1048	NA	NA	NA	NA	NA	NA	NA	NA	NA
ENSP00000383118	ENSG00000070831	1	22052627	22092923	+	Elusive	2	2.23437295514975	41.8	NA	NA	NA	NA	NA	NA	NA	NA	NA	NA	4.6405	0.1489	0.0993	-0.60754	3.0373	2.5513	227.04	94.1077777777778	3.8972159489684	267.264877278904	143.563005562598	2.63021757962104
ENSP00000290167	ENSG00000162552	1	22117305	22142966	-	-	0	2.1945190319663	56.9	0	0.0173	0.0057	0.8116	2e-04	0.1649	0.0215	1.3733	2e-04	0.1882	4.4034	0.039	0.2338	-0.39243	1.6116	2.4866	29.2834	3.25770887962963	2.98087081592208	21.201153225378	6.89735252828673	2.31979310766395
ENSP00000384527	ENSG00000184677	1	22451851	22531157	+	Non-elusive	0	2.35102874300569	42.7	0.0073	0.011	0.1175	0.5713	0.0237	0.0984	NA	NA	0.0544	0.1714	2.8623	0.0378	0.0252	0.29976	1.0956	3.3115	31.7802	14.6310074074074	3.82568576810472	48.4858867119368	33.6319055396784	2.68208184189292
ENSP00000166244	ENSG00000070886	1	22563564	22603594	+	-	0	2.29919035653873	56.8	0.0021	0.0372	0.0153	0.8511	0.0011	0.1943	0.0761	1.1155	0.1762	0.4809	6.7698	0.4247	0.6995	1.5452	0.70721	3.1527	4.49483	0.418236456296296	2.7075519413282	32.0719087299814	5.55485349359567	1.66073070293487
ENSP00000363773	ENSG00000173372	1	22636506	22639608	+	-	0	1.7408691413536	56.8	0.0041	0.0125	0.1786	0.9718	0.0429	0.1843	0.1554	1.2028	0.8338	34.6917	8.7013	0	0.3223	0.55362	1.2949	1.2611	1383.12	83.405381037037	3.01217948957047	299.218693257213	37.5924482195953	1.62555611607329
ENSP00000363770	ENSG00000159189	1	22643633	22648110	+	-	0	2.72645125105163	54.7	0.0055	0.0129	0.1454	1.0639	0.044	0.1627	NA	NA	0.1179	0.2508	8.7092	0.2233	0.2233	-1.029	0.43221	1.4203	1195.98	78.9471215925926	3.09739204860647	356.547698567825	43.6186188519068	1.68682980712956
ENSP00000313967	ENSG00000173369	1	22653189	22661536	+	-	0	3.09537970359528	50.8	0.0038	0.0251	0.1119	0.8414	0.0428	0.1444	NA	NA	0.1075	0.2265	5.2707	0	0.8385	-0.58265	1.2907	1.5184	1607.33	93.4388654259259	2.97239248119081	201.565138909641	24.9950188902237	1.63000703524371
ENSP00000383053	ENSG00000133216	1	22710965	22921500	+	-	0	3.13070935165246	51.9	NA	NA	NA	NA	NA	NA	NA	NA	NA	NA	4.3698	0.0332	0.038	0.065236	2.4517	5.5942	7.04405	1.69347342777778	3.62608298890844	453.975109350139	103.473910305264	2.14253463947557
ENSP00000402297	ENSG00000215906	1	22953043	22965338	-	-	0	2.62085904271251	52.3	0.0066	0.0466	0.0979	1.192	0.0029	0.1106	0.3096	3.9115	0.0302	0.1591	4.6357	0	0	1.9767	1.2987	1.3826	0.758114	0.015323312962963	0.287964689416845	1.86331665131961	0.209844455806942	1.52470904988512
ENSP00000457161	ENSG00000227868	1	23010834	23015850	-	-	0	2.58521515453124	45.9	0.0042	0.0261	0.2388	0.7409	NA	NA	NA	NA	NA	NA	4.7837	0	0.1993	2.2037	1.0069	0.14363	130.705	2.53114437222222	0.338412896413935	76.9526045991119	9.26118284511695	1.30222867819714
ENSP00000383042	ENSG00000004487	1	23019493	23083688	+	-	0	2.21048210614735	39.1	0	0.0066	7e-04	0.4037	7e-04	0.0976	0.0031	0.5041	0.002	0.1558	2.2899	0.0312	0	1.5728	4.6784	5.4575	194.016	48.5959268518518	3.83542293026406	134.762953431034	85.0921494141029	2.66825112736386
ENSP00000303758	ENSG00000169641	1	23084030	23177808	-	Non-elusive	0	3.36215177713737	43.3	0.0056	0.0121	0.1075	0.4812	0.2516	0.4588	0.1224	0.6734	0.0563	0.2932	2.2606	0.0213	0.1066	-0.59151	0.72117	4.1679	25.5817	10.4368821851852	3.86312389472274	158.401702400878	87.4613580827297	2.6127053126297
ENSP00000363748	ENSG00000179546	1	23191895	23194729	-	Non-elusive	0	3.3824023270928	48.7	0.0023	0.0211	0.0512	0.8199	0.008	0.0979	0.0872	0.7448	0.0078	0.2868	4.5855	0	0.3527	0.27097	0.089877	0.95655	8.89486	0.507694292037037	2.27191424027038	2.24000312960005	0.823933940360335	2.4684117623869
ENSP00000363745	ENSG00000125944	1	23309783	23344310	-	-	0	3.01278712937338	40	NA	NA	NA	NA	NA	NA	NA	NA	NA	NA	2.8093	0	0	0.92688	3.5388	4.7372	66.0626	29.2944142592593	3.89109994671556	238.861662487149	163.349006440596	2.68976131026721
ENSP00000313582	ENSG00000125945	1	23359448	23369442	-	-	0	3.13065334499129	46	NA	NA	0.0084	8.367	0.0176	0.1769	0.3349	7.7751	0.3758	102.6203	3.902	0	0	-0.59333	0.97497	1.9635	24.3631	11.5181188703704	3.84004837386882	28.4587698281791	10.8828020330629	2.52385413246037
ENSP00000406293	ENSG00000204219	1	23381061	23424740	-	Non-elusive	0	3.80538189725469	48.6	0	0.0087	0.0329	0.4954	0.4216	1.2125	0.147	1.9116	0.1	0.3947	4.6703	0.0916	0.2289	-0.040987	0.95498	2.4027	185.853	26.8138935740741	3.52500953855791	187.51046172117	58.2693031646567	2.17888890334271
ENSP00000338769	ENSG00000088280	1	23428563	23484178	-	Non-elusive	0	4.23234356955857	49.5	0.001	0.0199	0.0917	0.7463	0.0404	0.2998	0.1218	1.2274	0.0233	0.2123	3.632	0.036	0.0719	1.6509	1.3566	3.2507	96.8435	25.7444325925926	3.71590978312474	81.2372643024507	37.585804320297	2.55113071261129
ENSP00000355249	ENSG00000007968	1	23506430	23531220	-	Non-elusive	0	4.14952517576203	51.7	0.0021	0.0064	0.0493	0.7306	0.0136	0.284	0.072	2.7644	0.0065	0.1786	3.5093	0.0403	0.0403	-0.90314	0.99688	2.8269	12.8325	1.39594226851852	2.63855487425223	145.134972186399	26.2787850820777	1.81364336231481
ENSP00000363689	ENSG00000117318	1	23557918	23559794	-	-	0	3.67455032690374	57.3	0.0042	0.0116	0.0119	0.8113	0.0076	0.2111	NA	NA	0.0046	0.1753	9.5898	0	0.5328	-3.7871	-1.0217	1.9033	492.571	109.45065	3.60838199136863	220.595534643473	95.0382411563963	2.39034956465647
ENSP00000496250	ENSG00000142676	1	23691779	23696835	+	Elusive	2	4.84248101055661	46.2	NA	NA	NA	NA	NA	NA	NA	NA	NA	NA	4.7459	0	0	-1.4014	1.6907	2.9472	1874.88	621.797111111111	3.80309365024242	1145.9303594328	553.470491624841	2.53802119891661
ENSP00000395574	ENSG00000011007	1	23743155	23762059	+	-	0	5.76399724974988	45.7	0.0023	0.0127	0.016	0.676	0.3365	62.6743	0.3768	66.5117	0.231	2.6252	3.0151	0	0	0.2004	1.7919	5.7109	42.1367	20.1239272222222	3.88667605379903	35.1825015435201	26.4110479045134	2.67766409173279
ENSP00000246151	ENSG00000057757	1	23778405	23788232	+	Non-elusive	0	7.06621039136711	44.6	0.0022	0.0347	0.0088	0.4023	0.0142	0.1604	0.0304	0.5068	0.0161	0.1739	2.2385	0.1018	0.3053	0.028238	1.2254	1.6549	179.33	62.2894888888889	3.88511905840954	44.6612441571379	24.4913849586545	2.66848491758819
XP_005245785.1	LYPLA2	1	23790789	23795537	+	Non-elusive	0	7.93129234743593	62.2	0.0388	0.0731	0.0048	0.3327	1e-04	0.1048	0.0453	0.462	0.0238	0.251	2.3163	0	0	NA	NA	NA	78.8638	42.1402259259259	3.91572666743058	34.643532277253	17.9302827559605	2.59641528388489
ENSP00000483375	ENSG00000117308	1	23795599	23800804	-	Non-elusive	0	8.22523030644858	60.1	0.0013	0.009	0.0302	0.5892	0.0406	0.1886	0.0496	1.1302	0.0151	0.1185	3.0734	0	0	0.014837	-0.32246	0.33198	40.9137	11.0052281481481	3.72448304832133	33.2698062528897	17.4135862692124	2.59394795459168
ENSP00000363614	ENSG00000117305	1	23801885	23825459	-	-	0	7.56519577645927	48.7	NA	NA	NA	NA	NA	NA	NA	NA	NA	NA	2.0785	0	0.0424	-0.12801	0.46042	1.23	77.5664	17.852207962963	3.84720454979581	71.1263739928663	29.656599491546	2.58670796948009
ENSP00000363603	ENSG00000179163	1	23845077	23868294	-	-	0	7.381046526954	45.7	0.0038	0.0049	0.123	0.6816	0.0177	0.1545	0.0964	0.8725	0.4101	66.5483	3.8332	0.0431	0.2584	0.20649	0.84515	1.78	78.0754	28.2946590740741	3.76899092477736	43.6642108230872	19.6330575056959	2.59404031538536
ENSP00000363596	ENSG00000188822	1	23870526	23913362	-	Non-elusive	0	4.42230484210792	47.6	0.0014	0.0232	0.0914	0.7593	0.0482	0.1208	0.2192	1.371	NA	NA	8.1238	0.0934	0.2568	-0.31376	0.68129	0.078554	16.5762	0.629619507962963	1.30659008967044	73.5540663127171	9.337165055137	1.64191417855352
ENSP00000334840	ENSG00000189266	1	23959812	23963462	+	Non-elusive	0	4.10272039667445	39.4	0	0	0.0875	0.3894	0.0112	0.076	0.0443	0.5038	NA	NA	4.9302	0.5478	1.0956	-0.94458	0.18565	0.66609	135.258	62.4375833333333	3.86934150309256	24.927396397083	14.037230727232	2.57792980182754
NP_001177934.1	SRSF10	1	23964347	23980463	-	-	0	4.09135409208469	38.6	0	0.018	4e-04	0.4001	0.0331	0.2006	0.0117	0.2685	0.0492	0.1932	2.1096	0.1241	0.2482	NA	NA	NA	71.2906	28.6261459259259	3.84391876773314	5.98262225379511	4.58562137268415	2.67580983299113
ENSP00000363557	ENSG00000142661	1	24056037	24112175	-	Non-elusive	0	2.83425480355578	52.6	0.0061	0.0221	0.0777	0.8019	0.02	0.1071	0.0916	0.9963	0.1004	0.3328	5.3261	0.0356	0.1781	-0.6545	-0.65379	0.72591	128.392	5.48249487962963	1.56872031845871	335.602827812413	31.0093036055787	0.908402621878287
ENSP00000270800	ENSG00000142677	1	24119771	24143121	-	Non-elusive	0	3.07499022592393	48.4	0.0057	0.0341	0.1059	0.818	0.0361	0.0734	0.2585	0.9598	0.101	0.2125	4.5394	0	0	0.044233	0.17928	2.9009	124.538	6.45293225	2.00355666110821	38.4566263013055	5.19466905762593	1.36894381778018
ENSP00000327824	ENSG00000185436	1	24154157	24187261	-	Non-elusive	0	2.77249134091544	47	NA	NA	NA	NA	NA	NA	NA	NA	NA	NA	5.407	0.0302	0.0302	1.0667	0.76971	2.1381	12.695	2.68061801296296	3.39611720019179	25.0137385949816	7.784295106903	2.31975374237811
ENSP00000288955	ENSG00000158055	1	24319425	24364482	+	Non-elusive	0	2.88657413134737	51	0.0025	0.0133	0.0529	0.6502	0.0129	0.1056	0.1775	1.6901	0.036	0.1653	3.44	0.0666	0.111	0.37247	1.4216	4.3777	141.842	6.80374191851852	1.60106438454132	28.5115550741833	2.84559869206054	1.36223790146965
ENSP00000363530	ENSG00000001460	1	24356999	24415097	-	Non-elusive	0	2.85973996793006	43.8	0.0033	0.0151	0.1994	0.7641	NA	NA	0.1778	0.9778	0.0685	0.2407	4.2342	0	0.0344	0.54788	0.24957	0.50185	23.8423	3.02703092592593	3.66097464177219	15.0507168897283	8.78437232138055	2.61338209085617
ENSP00000363520	ENSG00000001461	1	24415794	24469307	+	-	0	2.69689760457702	44.9	NA	NA	NA	NA	NA	NA	NA	NA	NA	NA	4.7838	0.0187	0.1308	-0.51533	0.6751	2.0876	79.959	12.2219357407407	3.53656899936845	93.2525171042633	37.6846575017346	2.58808822709685
ENSP00000363516	ENSG00000117602	1	24502897	24541040	+	-	0	2.66717469994285	41.9	NA	NA	NA	NA	NA	NA	NA	NA	NA	NA	4.9287	0.0262	0.0524	-0.56866	0.62957	0.87706	56.5391	6.80086907407407	3.42323187058307	79.1877941509259	27.6813375540632	2.3814899315261
ENSP00000363513	ENSG00000184454	1	24556111	24609325	+	Non-elusive	0	2.30258613316842	47.9	NA	NA	NA	NA	NA	NA	NA	NA	NA	NA	8.0804	0.0188	0.1503	-0.51518	0.1848	0.4796	138.074	3.45383954259259	1.29645345570028	39.8205280818928	10.114359086242	2.22290348277628
XP_005245775.1	SRRM1	1	24643275	24673271	+	-	1	1.71421574629607	39.6	NA	NA	NA	NA	NA	NA	NA	NA	NA	NA	1.6668	0.0667	0.1333	NA	NA	NA	144.178	56.0484759259259	3.82458188084517	165.385515276984	108.929533094762	2.65462147638275
ENSP00000363500	ENSG00000169504	1	24745357	24844324	+	-	0	1.88014606048967	41.7	NA	NA	NA	NA	NA	NA	NA	NA	NA	NA	2.2634	0.0303	0.2324	-0.30242	0.79233	1.2221	805.525	144.756567962963	3.46999717597477	535.879544275445	196.724750567049	2.48777261410372
ENSP00000382800	ENSG00000020633	1	24899511	24965010	-	-	1	1.8108888748042	54.8	0	0.0496	0.0366	0.885	0.0069	0.2014	0.0481	1.3848	0.01	0.1524	3.2214	0	0.0458	-0.30651	2.6942	3.092	154.829	7.16496418518518	2.4784485614482	82.1770724474615	18.3156924910583	1.84860521771434
ENSP00000236273	ENSG00000117614	1	25222679	25232493	-	Non-elusive	0	1.94691323859283	43.6	0.0026	0.02	0.0222	1.1146	1e-04	0.0691	0.0996	0.6484	0.0106	0.1785	3.4641	0.7132	0	-0.95864	0.25699	2.0202	73.8235	34.1618351851852	3.87812594262842	64.6549177131169	37.4072274766553	2.60973654158668
ENSP00000243189	ENSG00000117616	1	25242237	25247519	-	-	0	2.07236092237824	43.2	3.0918	1.3548	0.1305	0.897	0.0292	0.1224	NA	NA	NA	NA	3.975	1.1357	0.5679	-1.393	0.14154	-1.0613	119.94	52.471	3.87720163389932	236.444233388228	124.059855954477	2.62378355786306
ENSP00000339577	ENSG00000187010	1	25272548	25329211	+	-	0	2.33061816317324	46.7	0.1	0.1135	0.3963	0.8208	24.9128	0.5491	0.2197	0.8736	0.0743	0.1652	5.4708	0.4235	0.6706	-0.48879	-0.32611	1.7197	2.26391	0.449341514814815	3.67504411785065	285.811261343669	23.1311685996785	0.861459308180555
ENSP00000363478	ENSG00000183726	1	25337917	25362361	+	Non-elusive	0	4.04381181255199	42	0.0052	1e-04	0.0449	0.8998	1e-04	0.0756	0.0051	0.5174	0.0239	0.1126	3.9272	0.5727	0.45	1.1157	0.70177	2.1348	162.123	57.8840351851852	3.89313846727244	105.363125504193	67.2190681939194	2.6743896682091
NP_065231.3	RHCE	1	25362249	25420914	-	-	0	2.57366661090389	46.8	0.1	0.1135	0.3963	0.8208	24.9128	0.5491	0.2197	0.8736	0.0743	0.1652	4.6194	0.2727	0.1534	NA	NA	NA	4.32607	0.791275962962963	3.57867900689499	436.094087496656	35.858189675031	0.942991733472305
ENSP00000363463	ENSG00000204178	1	25430920	25500209	+	Non-elusive	0	2.56562032117901	40.7	NA	NA	NA	NA	NA	NA	NA	NA	NA	NA	2.9009	0.2165	0.0289	-0.55864	3.1264	4.8802	54.0696	17.3756846296296	3.88990275385115	231.840304065411	106.435242254053	2.60544004978836
ENSP00000363458	ENSG00000157978	1	25543580	25568886	+	-	0	2.88167828943577	54.6	NA	NA	NA	NA	NA	NA	NA	NA	NA	NA	5.0184	0.0395	0	0.23239	-0.2014	1.1119	129.388	19.9863605555556	3.58736236396888	43.6125291136746	14.2636941587159	2.35504427966696
ENSP00000363452	ENSG00000117643	1	25617468	25786207	+	Non-elusive	0	2.97435679534301	48.5	0.0011	0.0183	0.0363	0.8565	0.0012	0.0907	0.9531	66.1703	0.0111	0.1061	3.6684	0.0296	0.0593	-0.75659	1.6617	4.0599	22.5331	8.31535846296296	3.76201392512813	169.723280274867	52.4308175513241	2.45991084392429
ENSP00000355141	ENSG00000162430	1	25800176	25818224	+	-	0	3.26691386314898	56.8	NA	NA	NA	NA	NA	NA	NA	NA	NA	NA	6.0391	0	0.4986	-1.3743	0.42369	1.4918	167.187	55.6449338888889	3.84262729617046	138.663526908845	73.4984373796031	2.61604312390336
ENSP00000457066	ENSG00000255054	1	25813973	25823744	+	-	0	4.27253917002875	56.5	NA	NA	NA	NA	NA	NA	NA	NA	NA	NA	5.9353	0	0.7163	NA	NA	NA	NA	NA	NA	1.87731542750394	0.563344777006524	2.31933150567146
ENSP00000363419	ENSG00000117640	1	25820193	25832938	+	Non-elusive	0	4.84430741974886	48.4	0	0.0034	0.0158	0.4054	0.0069	0.0994	0.0268	0.6087	0.0219	0.2249	4.8643	0	0.4707	-0.9974	1.0473	2.5202	101.979	45.9188107407407	3.91680657465222	79.9618787398095	27.0962624597419	2.50822512416728
ENSP00000443647	ENSG00000127423	1	25831913	25859458	-	-	0	7.0728860911695	42.5	0.0017	0.0094	0.2655	0.5069	NA	NA	0.3711	0.7768	NA	NA	4.6468	0.0363	0.1815	0.18836	0.29887	-0.0051838	28.8745	1.39453362962963	2.83273360081732	17.3631899288765	5.40189515775689	2.45556141494844
ENSP00000363414	ENSG00000182749	1	25861210	25871253	-	Non-elusive	0	6.29236107365658	51.2	0.0014	0.0197	0.0898	0.7672	0.0106	0.2077	0.0407	1.5495	NA	NA	4.6794	0.0996	0.2987	0.65797	0.95145	1.1599	97.0363	15.2449453703704	3.64005275244888	27.0762855156161	9.20175120885366	2.44309465904498
ENSP00000410452	ENSG00000117632	1	25885440	25906466	-	-	0	6.19630788568697	47.5	NA	NA	NA	NA	NA	NA	NA	NA	NA	NA	2.7584	0.0951	0.1427	0.78507	1.6136	1.6851	286.595	50.3537161111111	3.37507466099919	510.556108664746	239.741944692552	2.58037797301507
XP_011539830.1	PAFAH2	1	25959764	25998114	-	Non-elusive	0	5.93922476147649	45.7	0.0026	0.0093	0.1167	0.5763	0.0236	0.1852	0.0756	1.0046	0.0555	0.2209	3.8852	0.1043	0.0261	NA	NA	NA	16.7051	8.2446187037037	3.88703898103356	136.946624722931	25.4939091199685	2.22263262458126
ENSP00000363398	ENSG00000158008	1	26021780	26036464	+	Non-elusive	0	5.29632964355702	55.5	0.0071	0.0208	0.2165	0.6835	0.0184	0.1976	0.1294	1.9227	0.0433	0.2663	3.4729	0.0681	0.0681	0.17119	0.9038	1.2166	60.6635	4.91093782037037	2.75521862563043	2.51713499721651	0.910251944827881	2.45173271095912
ENSP00000363394	ENSG00000158014	1	26038022	26046133	-	Non-elusive	0	5.02651486591772	55.8	0.0029	0.0146	0.0706	0.7492	0.0027	0.2601	0.0487	1.2011	NA	NA	4.5611	0.1233	0.1233	0.23124	0.92817	2.7122	45.3609	1.61968843888889	1.70328276545537	11.1600996546461	2.01088164012699	1.57681722531595
XP_016858048.1	TRIM63	1	26053528	26067633	-	Non-elusive	0	6.70440287714661	50.1	0.0014	0.0106	0.0333	0.8761	0.0024	0.1904	0.094	0.9165	0.0558	0.1812	4.9624	0.0709	0.0709	NA	NA	NA	811.634	19.4180598351852	0.868232023768096	210.034531170227	16.9563585867992	0.687288923136626
ENSP00000363389	ENSG00000175087	1	26111837	26125543	+	Non-elusive	0	9.3307207315285	41.4	0	0	0.0027	0.3085	0.0014	0.0259	0.011	0.4446	0.0055	0.1692	4.1585	0.073	0.1459	0.078422	3.2733	2.4176	12.1693	4.46472783333333	3.88351317781116	19.2893777208847	11.8004399554994	2.66751265508443
ENSP00000363386	ENSG00000197245	1	26159020	26163962	+	-	0	10.5380423328215	58.1	0.0018	0.0125	0.0551	0.5947	0.031	0.225	0.155	1.1161	0.0326	0.2351	6.6761	0.2023	2.0231	1.3954	1.1388	1.6523	16.2268	4.57403336296296	3.58212174860297	5.88517183417952	1.59319855085827	2.24670632728524
ENSP00000489320	ENSG00000282872	1	26164161	26168581	-	-	1	10.2671663354283	56.1	0.007	0.0236	0.0744	0.6108	0.0463	0.1912	0.1552	0.9301	0.028	0.1849	7.012	0.2262	0	NA	NA	NA	0.346244	0.0156074925925926	1.4136793228172	NA	NA	NA
ENSP00000489429	ENSG00000236782	1	26169516	26171821	-	Elusive	5	15.3623315630075	61.5	NA	NA	NA	NA	NA	NA	NA	NA	NA	NA	13.0095	0.4337	0	NA	NA	NA	1.83786	0.457001596296296	3.73093587449932	1.15139897249972	0.415595789614387	2.49420946517319
ENSP00000363384	ENSG00000142684	1	26169871	26170873	+	-	0	11.6872166893454	62.9	0	0.0106	0.0478	0.657	0.0033	0.2706	0.0526	1.4056	0.0132	0.2191	15.9521	0.997	0	1.501	0.7549	0.30271	0	0	0	29.4834116383153	11.3211096007333	2.44875601380315
ENSP00000363371	ENSG00000142675	1	26177509	26189884	+	Non-elusive	0	11.9289037337469	55.1	0.0015	0	0.0726	0.6862	0.0711	0.356	0.0729	0.7858	0.0292	0.1531	4.6865	0.0808	0.0808	0.027073	0.56936	7.3026e-05	45.8896	9.63260887037037	3.45182841265349	25.88667089263	8.68840211787728	2.26218705131796
ENSP00000390423	ENSG00000188782	1	26190561	26202968	+	Non-elusive	0	9.40556809631302	50.8	0	0.0138	0.1723	0.8015	NA	NA	0.1339	0.9014	0.1986	0.3173	8.2205	0.0806	0.1612	0.11352	0.37434	1.0838	31.931	0.619879231481481	0.320279064821572	0.628098226191477	0.144808544808634	2.2750456161218
ENSP00000252992	ENSG00000130695	1	26234202	26278808	+	Non-elusive	0	9.29287833630927	44.7	7e-04	0.0039	0.083	0.408	0.0261	0.0585	0.1608	0.8005	0.0524	0.1776	4.3939	0.0224	0	0.88988	0.22411	3.938	48.2674	7.80697092592593	3.68232788479796	48.1259366747773	19.3559010907138	2.57584664922995
ENSP00000270792	ENSG00000142669	1	26279176	26281522	+	-	0	7.66820761124378	61.7	NA	NA	NA	NA	NA	NA	NA	NA	NA	NA	9.3737	0	0	0.3885	0.26554	1.495	863.133	131.39912962963	3.67652391326215	194.953006020839	62.0969858507352	2.49078014433985
ENSP00000363339	ENSG00000158062	1	26282284	26318363	-	Non-elusive	0	7.6103500761035	53.1	0.0026	0.0181	0.106	0.7416	0.0997	0.2213	2.2664	1.7848	0.0504	0.1135	4.8503	0	0.0831	-1.8155	0.31688	0.95862	72.8579	20.0625975925926	3.77309022396811	41.9116683977157	20.2292288320881	2.58089108384364
ENSP00000428746	ENSG00000176092	1	26321698	26360080	-	-	0	7.28715015172888	52.6	0.0029	0.0067	0.0646	0.6911	0.0212	0.1765	0.1528	1.3231	0.0463	0.1862	4.7938	0.0521	0.2345	0.35329	1.3223	2.655	88.4785	4.06000418703704	1.63117094389139	35.8412692294613	12.1183382497791	2.45567532656536
ENSP00000363314	ENSG00000131914	1	26410778	26429722	+	Non-elusive	0	5.46192259675406	46.6	NA	NA	NA	NA	NA	NA	NA	NA	NA	NA	3.1671	0.1056	0.0528	0.1481	0.7143	1.5223	12.3977	0.23848780462963	0.286763652240152	0.955816288996399	0.270503233942357	2.35883787849892
ENSP00000353104	ENSG00000117682	1	26432355	26471294	+	Non-elusive	0	3.0407481978137	45.4	NA	NA	NA	NA	NA	NA	NA	NA	NA	NA	2.2856	0.0514	0	0.96837	1.0905	3.1842	95.0778	18.616427037037	3.75866050604351	48.133673377293	32.7126036568876	2.67717452508279
ENSP00000355228	ENSG00000198830	1	26472519	26475972	+	Elusive	8	3.20540706380134	48.2	NA	NA	NA	NA	NA	NA	NA	NA	NA	NA	3.4742	0.579	0	-0.62186	0.030855	2.3655	322.744	114.929974074074	3.85012599839614	30.9076382267789	14.6850701923082	2.56899522950898
ENSP00000435412	ENSG00000117676	1	26545852	26574276	+	-	0	3.13322471487655	52.3	NA	NA	NA	NA	NA	NA	NA	NA	NA	NA	3.7291	0.0352	0.0352	0.47909	2.9939	3.8809	180.978	20.5068400925926	3.3396944913614	43.7936533498928	18.0326619531689	2.45978864529585
ENSP00000320485	ENSG00000117713	1	26696033	26782110	+	Non-elusive	0	3.23996824831117	45.9	3e-04	0.0066	0.0156	0.2719	0.004	0.0723	0.0259	0.3747	0.0063	0.1155	1.7194	0.0232	0.0697	-1.2737	3.6582	8.5475	51.5399	23.2100292592593	3.88093865009054	602.613896268045	266.990200532707	2.64023022781965
ENSP00000363260	ENSG00000060642	1	26788195	26798393	+	Non-elusive	0	3.35105402617173	47	0.0033	0.0021	0.1237	0.4679	0.0384	0.1107	0.1455	0.703	0.0621	0.1479	1.3727	0.098	0	0.20183	0.39808	0.81088	55.9902	10.0401498148148	3.80798594314999	10.9142157269164	5.58715394514623	2.61973032270812
ENSP00000363257	ENSG00000204160	1	26826710	26857601	+	-	1	3.94794354440732	51.6	0.0021	0.0397	0.0223	0.5325	0.1104	0.38	0.0161	0.4669	0.0162	0.1652	2.1688	0.0647	0	1.2696	1.6609	2.1402	135.092	18.3981081481481	3.72832909199984	36.1201742776513	20.6487098156596	2.67765850664952
ENSP00000340989	ENSG00000175793	1	26863138	26864457	+	-	0	6.42396321822203	62.8	0	0.0242	0.0135	1.065	0.0015	0.1049	0.0212	0.8997	0.1523	0.2752	3.0303	1.5152	0	2.3744	1.3952	2.1506	3222.79	149.741198518519	1.62709359039025	130.397551398844	10.2740560008109	0.709799454790098
ENSP00000363250	ENSG00000142751	1	26876133	26890297	-	Non-elusive	0	8.82345526508181	48.7	0	0.0153	0.0132	0.5539	0.0083	0.1424	0.4978	3.0904	0.0192	0.1016	2.4003	0.1412	0	-1.0239	0.17118	1.9362	27.6601	14.3762725925926	3.9185591951639	35.699457972133	21.3363963043159	2.65532025985966
ENSP00000354645	ENSG00000198746	1	26890489	26900466	-	Non-elusive	0	10.4714391497191	50.1	0.0012	0.004	0.0635	0.5913	0.0184	0.0694	0.1257	1.2357	0.0439	0.2081	2.1046	0.1002	0	-0.21305	-0.22641	0.53353	23.1938	12.6254307407407	3.93143929067375	10.6509563860744	6.44033230855256	2.63853901304738
ENSP00000254227	ENSG00000131910	1	26911489	26913966	-	Non-elusive	0	10.1630442673171	53.5	0.0019	0.0247	0.107	0.6809	0.0419	0.1951	0.0689	1.2969	0.0556	0.1632	3.632	0.4036	0.4036	1.0255	0.24978	0.18015	74.5643	3.70898273518519	2.08867275480982	48.4318998810099	6.22622559513508	1.5129674411741
ENSP00000319664	ENSG00000090273	1	26921726	26946862	+	Non-elusive	0	11.2210057227129	48.5	0.0029	0.0149	0.0259	0.6989	0.0078	0.0964	0.0327	0.8026	0.0123	0.1603	2.8643	0.0796	0.0796	-0.029114	0.7936	3.5562	136.887	86.4186685185185	3.94187207461403	100.778342584393	63.4083392213878	2.63934818818356
ENSP00000319179	ENSG00000175707	1	26949562	26960406	-	Non-elusive	0	11.4427698041652	51.3	0.0026	0.01	0.0302	0.6511	0.0025	0.061	0.1154	0.9855	0.0342	0.1664	2.1208	0.0922	0.0922	0.12498	0.89682	2.578	29.2866	5.45357759444444	2.96241726707007	11.2842933333412	3.11925213739896	2.09205754072565
ENSP00000429216	ENSG00000253368	1	26993707	27000898	+	-	0	3.61843125497534	55.8	0.0086	1e-04	0.0407	0.873	NA	NA	NA	NA	0.0254	0.1958	3.337	0.139	0	0.56801	0.64024	0.86737	223.138	26.4272988888889	3.56171252623386	146.813866670928	18.6100706061169	1.81853970094515
ENSP00000289166	ENSG00000158246	1	27005020	27012836	-	-	0	3.61908602567483	55.5	NA	NA	NA	NA	NA	NA	NA	NA	NA	NA	3.0702	0.2559	0	0.18183	0.57467	2.2006	197.773	29.6956140740741	3.02298510226911	5.55031839934496	1.22623716497558	2.12614379065381
ENSP00000263980	ENSG00000090020	1	27098815	27154910	-	Non-elusive	0	3.88597440808283	52.6	0.0014	0.017	0.0204	0.557	0.186	0.7902	0.8276	79.9852	0.026	0.1681	2.2105	0.0535	0.0535	1.6629	3.5504	4.2158	33.0722	17.722507037037	3.88630767024359	121.780259853857	41.9808482530642	2.50083305557913
ENSP00000317971	ENSG00000142784	1	27234516	27308633	+	Non-elusive	0	3.75148049498105	46.5	15.6112	21.0903	0.0164	0.768	1e-04	0.0688	0.0099	0.5396	0.0051	0.1767	2.0913	0.027	0.0675	0.63784	3.8083	4.8991	106.126	44.2837703703704	3.93209655203065	87.9102095537633	59.6420582401143	2.68446954780607
ENSP00000483276	ENSG00000186501	1	27322145	27336399	+	Non-elusive	0	3.78577899163072	51.9	0	0.0368	0.0178	0.9123	2e-04	0.1844	0.0354	0.3882	NA	NA	2.806	0.1403	0.0702	0.8008	0.43564	0.431	65.0852	37.0287111111111	3.93765937691808	42.3475110657551	30.9694245272769	2.69632804403013
XP_024306203.1	SYTL1	1	27342054	27353932	+	-	0	4.91977256594252	58.2	0.0051	0.0148	0.0569	0.7059	13.0675	19.0778	0.1014	1.1521	0.0609	0.1938	3.0306	0.0842	0.0842	NA	NA	NA	169.278	28.7985196296296	2.95708210447363	47.3163871081175	13.4174223990826	2.01171179162871
ENSP00000419591	ENSG00000142733	1	27355189	27366892	-	Non-elusive	0	8.67953304112239	60.8	NA	NA	NA	NA	NA	NA	NA	NA	NA	NA	4.6992	0.0854	0.2563	1.9935	1.2379	3.0527	118.184	46.1530890740741	3.62680887033884	14.3413932713369	5.50528880344896	2.43117029097608
ENSP00000270879	ENSG00000142748	1	27369112	27374824	-	-	0	8.33263894675444	54.5	0.0134	0.0126	NA	NA	0.0552	0.1046	0.3402	4.372	NA	NA	2.8006	0.3501	0.3501	1.6657	0.42242	1.839	1136.08	28.4952041111111	1.37772071282183	28.7545884223142	3.85599098119848	1.73267991092017
ENSP00000363142	ENSG00000174950	1	27379176	27383380	-	-	0	5.35211159917272	60.5	NA	NA	NA	NA	NA	NA	NA	NA	NA	NA	2.8537	0.2378	0.4756	1.3107	0.20408	0.31125	24.9438	2.06553094444444	2.43303201950214	2.4893052878012	0.329744637186788	1.30281340218013
ENSP00000363136	ENSG00000181773	1	27392644	27395814	+	Non-elusive	0	4.99841121929101	58	0.0016	0.0079	0.0236	0.4229	NA	NA	0.061	2.2738	0.023	0.5418	2.8382	0.3154	0.6307	-0.36084	0.9435	0.51225	6.20688	1.61612754259259	3.61577532451791	3.14013647354666	1.09088921680176	2.39254189748034
ENSP00000483313	ENSG00000158195	1	27404226	27490158	-	-	0	4.61944058574507	44	0	0.0038	0.0368	0.364	0.1519	0.3474	0.044	0.5157	0.0249	0.2154	2.4554	0.0233	0.1746	0.29866	1.7698	3.7569	155.537	68.2912885185185	3.79338500475622	325.536049678109	192.467521849204	2.6083079678533
ENSP00000363123	ENSG00000126705	1	27534303	27603632	-	-	0	3.67062919828215	56.3	NA	NA	NA	NA	NA	NA	NA	NA	NA	NA	2.1924	0.0865	0.1298	-0.56689	2.8589	5.7808	61.4694	25.956545	3.77765478836233	265.606749327944	135.315806892905	2.63244058176134
ENSP00000363117	ENSG00000000938	1	27612064	27635277	-	-	0	3.24217420201987	53	NA	NA	NA	NA	NA	NA	NA	NA	NA	NA	3.4031	0.0862	0.2154	1.7544	2.7807	3.8353	545.934	25.0958378907407	2.49502457394811	14.2138434281871	3.95402679891494	2.27680327711349
ENSP00000342513	ENSG00000126709	1	27666064	27672178	-	-	1	3.12883421871892	50	NA	NA	NA	NA	NA	NA	NA	NA	NA	NA	5.7236	0.1635	0.4906	0.46472	1.3176	0.58727	370.402	101.579344444444	3.80057776356019	703.419378408002	86.6176097008527	1.77971866404614
ENSP00000010299	ENSG00000009780	1	27726057	27760581	+	Non-elusive	0	3.9730851857843	43.7	0	0.0061	0.0096	0.495	0.009	0.1342	0.0121	0.6216	NA	NA	3.0123	0	0.029	-0.39561	1.8151	1.7884	21.7683	9.05345740740741	3.86411894721842	36.5828943478128	20.1978478215847	2.65258456232075
ENSP00000363054	ENSG00000117758	1	27773183	27824452	+	Non-elusive	0	4.62530105754205	41.4	0	0	0.0367	0.343	0.0106	0.0668	0.0476	0.525	0.0325	0.1287	2.7892	0.039	0.0195	0.71805	0.94585	3.5687	111.629	41.3057531481481	3.893905280714	123.68539449935	70.7632632552883	2.66415165975982
ENSP00000311677	ENSG00000117751	1	27830778	27851676	+	Non-elusive	0	4.77662456413301	44.4	0	0.0138	0.0097	0.4018	0.0289	0.1141	0.0503	0.5881	0.0149	0.178	2.9666	0.0478	0	-0.14124	2.9088	3.3827	55.3892	26.8767166666667	3.91321575176803	37.4128393627659	28.0802285189155	2.68934450394595
ENSP00000363031	ENSG00000130775	1	27872568	27886673	+	Non-elusive	0	5.78416790613122	54	NA	NA	NA	NA	NA	NA	NA	NA	NA	NA	5.7422	0.2836	0.1418	1.0741	1.2365	2.5229	191.516	15.0292310740741	3.02200085065207	32.3759452151691	6.33431916731407	2.12890753445086
ENSP00000363017	ENSG00000117748	1	27891924	27914746	-	Non-elusive	0	4.43720405433673	44.2	NA	NA	NA	NA	NA	NA	NA	NA	NA	NA	4.7759	0.1314	0.0876	0.065961	0.77386	2.847	103.92	39.6337092592593	3.90815052652823	65.4063259381433	28.6555568940875	2.63704890170087
ENSP00000363001	ENSG00000130768	1	27934993	27959157	+	Non-elusive	0	4.04144210201177	49.9	NA	NA	NA	NA	NA	NA	NA	NA	NA	NA	4.3865	0.0414	0.0414	0.92012	0.6903	0.6814	14.3112	1.7288618037037	2.9082184185193	15.7623432091519	3.87974932801346	1.96213392258179
ENSP00000362991	ENSG00000158156	1	27959462	27968096	+	Non-elusive	0	3.88394764438575	55.6	NA	NA	NA	NA	NA	NA	NA	NA	NA	NA	3.59	0.1158	0.1158	0.49322	1.4587	0.29994	35.0749	9.8094612962963	3.86278964592071	10.784601957294	5.6871634188584	2.63744833440535
ENSP00000362978	ENSG00000158161	1	27970344	28088696	-	Non-elusive	0	4.04417393414352	39.5	0	0.0062	0.0248	0.2823	0.003	0.0651	0.0361	0.3723	0.0465	0.1071	2.5517	0.0169	0.0253	0.69302	1.9356	4.8325	26.8796	10.0554959259259	3.88021581758762	141.161689551298	97.2013806906537	2.67648336100661
ENSP00000362965	ENSG00000169403	1	28147166	28177188	-	Non-elusive	0	4.02878857205345	48.8	0.0013	0.019	0.1028	0.8738	0.0227	0.091	0.1062	0.6501	0.086	0.1936	1.7986	0.0333	0.1332	0.9873	1.4466	1.8441	40.192	3.74554811296296	3.2779884330552	42.8434136965555	9.24425785346778	2.33527020676292
ENSP00000263697	ENSG00000126698	1	28200278	28233025	-	-	0	3.71840023797762	43	NA	NA	NA	NA	NA	NA	NA	NA	NA	NA	3.7254	0.0611	0.0916	0.52672	1.5569	2.9264	114.237	60.9217111111111	3.91714270311584	85.6112665078851	59.7791613091251	2.6637635669188
ENSP00000335203	ENSG00000130770	1	28236133	28238100	+	-	0	2.6567481402763	50.6	NA	NA	NA	NA	NA	NA	NA	NA	NA	NA	11.1789	0.5081	1.0163	0.43909	-0.11876	0.040735	159.308	72.7742518518519	3.91277852848826	138.970720287164	62.6789448677738	2.57541492116805
ENSP00000253063	ENSG00000130766	1	28259527	28282491	+	Non-elusive	0	3.58057181731923	50.1	0	0.0347	0.0235	0.5599	0.1151	0.4252	0.0311	1.217	0.0085	0.1268	3.5271	0.0435	0.1306	-0.28958	1.6453	1.9132	51.782	13.3044894444444	3.83385476087445	40.9407800580746	14.9741815699797	2.43624730507628
ENSP00000362948	ENSG00000130772	1	28329038	28335967	+	-	0	3.70107965780875	46	0	0	0.0081	0.6618	3e-04	0.2911	0.0141	1.0812	0.0028	0.2677	1.8759	0.1443	0	-0.53021	1.0502	0.26083	27.9461	9.09352037037037	3.87754256003009	11.3075153327769	6.01962660751619	2.58479443981658
ENSP00000362942	ENSG00000204138	1	28438171	28497303	+	Non-elusive	0	3.89634606232484	43.2	0.0034	0.0065	0.0996	0.4576	0.0086	0.0884	NA	NA	0.0223	0.1222	3.7035	0.1015	0.0169	0.98719	1.1016	2.9665	34.8095	14.4595785185185	3.85366978458079	351.568795696998	252.192492305092	2.6711595612921
ENSP00000362937	ENSG00000180198	1	28518257	28538164	+	Non-elusive	0	3.64986339082737	51.8	0	0.0093	0.027	0.4564	0.0048	0.1407	0.1023	0.811	0.0239	0.1647	2.8632	0.1005	0.0502	0.38964	1.6839	3.7245	68.655	13.3319174074074	3.61006906628129	85.8585178128059	30.1397806155544	2.54884623281434
ENSP00000362936	ENSG00000180098	1	28553085	28578545	+	Non-elusive	0	3.62848464114287	47.6	2.8635	55.3142	0.0046	0.2797	0.0091	0.1035	0.0153	0.69	0.0069	0.1492	2.8279	0.0786	0.0786	-0.55467	1.6728	2.1317	16.0131	8.94138666666667	3.89237448223121	57.755103281622	42.5982174237543	2.67109249548719
NP_001180461.1	RAB42	1	28592495	28595443	+	-	0	4.22189050225419	57.5	NA	NA	NA	NA	NA	NA	NA	NA	NA	NA	2.7128	0.3391	0	NA	NA	NA	5.3053	1.23675777777778	3.57764038149157	6.64031970189485	1.69706521505863	2.28403085046021
XP_024305128.1	TAF12	1	28603096	28643102	-	Non-elusive	0	3.96588208299458	45.4	0.0066	0.0058	0.0181	0.348	0.003	0.0665	0.0147	0.4758	0.0082	0.148	2.1246	0.075	0.125	NA	NA	NA	33.3793	15.5111840740741	3.91117656357911	47.1191060144938	26.1272996922209	2.65859171130217
ENSP00000294409	ENSG00000162419	1	28668780	28714873	+	Non-elusive	0	2.46930129356112	46	NA	NA	NA	NA	NA	NA	NA	NA	NA	NA	1.7573	0	0.0651	0.50628	2.3665	3.9131	9.08158	4.52588888888889	3.87057723604718	121.934946674483	51.569867317829	2.6342267023629
ENSP00000362918	ENSG00000198492	1	28736759	28769775	+	Non-elusive	0	2.64147454656259	43.5	0.0034	0.0118	0.0017	0.1741	0.8687	1.3231	0.0176	0.5574	0.0111	0.1172	2.4533	0.0909	0.0909	-0.083083	2.2666	4.2998	61.518	31.3413851851852	3.88681902061718	104.14157477046	68.2316183563211	2.67332055368406
ENSP00000234961	ENSG00000116329	1	28812142	28871267	+	-	0	2.41841310641709	50.1	0	0.0438	0.0172	1.0298	0.004	0.2374	0.0406	3.2846	0.0044	0.284	4.668	0.0169	0.1353	0.95137	1.5847	1.1864	3.49215	0.313514250740741	2.77588734234985	5.16394322396621	1.71484263617016	2.39775471621586
ENSP00000345259	ENSG00000159023	1	28887091	29120046	+	Non-elusive	0	2.49042520452617	41.9	0.0023	0.0078	0.0403	0.445	0.0084	0.1061	0.0441	0.6218	0.1334	0.2901	2.3953	0.0086	0.0687	0.27587	0.92183	4.2492	91.482	11.1152395	3.49899945673738	982.680291646333	250.254363209323	2.34637124796813
ENSP00000428544	ENSG00000253304	1	29119434	29122501	-	-	0	2.37730152503893	61.6	0	0.0061	0.0418	0.9234	20.4017	1.7317	0.1302	1.5195	0.071	0.2691	4.5632	0.3259	0	-0.21955	0.23518	0.86424	131.365	18.928626662963	3.25704223028211	13.6899783302048	4.88905604845143	2.41976366191901
ENSP00000362900	ENSG00000116350	1	29147743	29181987	-	Non-elusive	0	0.732429793988425	43	0	0	3e-04	0.3309	0	0.0193	0.0745	0.3886	3e-04	0.3023	2.2777	0.0584	0	-0.76812	2.3983	3.8057	173.518	93.8014722222222	3.8859107913356	343.490677430996	209.866586132893	2.63577726553782
ENSP00000263702	ENSG00000116353	1	29193817	29230932	-	Non-elusive	0	0.748370956792268	48.1	NA	NA	NA	NA	NA	NA	NA	NA	NA	NA	2.5057	0	0.0269	-0.77302	0.11076	2.0943	16.2502	10.6702937037037	3.94266992292423	43.25544262953	29.8888364514787	2.68501924785702
ENSP00000334941	ENSG00000060656	1	29236516	29325661	+	-	0	0.782416639095795	51.5	0.0019	0.0256	0.0153	0.6249	9e-04	0.1305	16.8321	16.1096	0.1044	0.1692	3.2531	0.0224	0.0337	0.79297	2.4486	6.2285	94.2965	16.7455686166667	3.61856825734128	33.3138537043358	12.2916872015298	2.46198021221246
ENSP00000362870	ENSG00000162510	1	30711277	30723587	-	-	0	0.729944894374367	56.4	0.0077	0.0339	0.0687	0.9999	0.0146	0.1151	0.0844	1.3738	0.0242	0.1971	5.0361	0.3249	0	0.21865	0.54519	2.167	1.36597	0.281285024074074	3.5781497995775	1.82520222598294	0.590417844747122	2.27517586244001
ENSP00000294507	ENSG00000162511	1	30732469	30757820	-	-	0	0.684349608796434	52.6	0.0048	0.0251	0.1135	1.5865	0.0245	0.1278	NA	NA	NA	NA	5.0095	0.2367	0	-0.23858	0.49098	2.9211	1316.72	92.413508962963	2.68158804384399	237.988359413073	59.473747661649	2.04838996579135
ENSP00000344468	ENSG00000162512	1	30873135	30908761	-	-	0	0.679527534212998	55.5	0.0016	0.0206	0.0717	0.6861	3.0059	5.7202	0.1656	1.1072	0.0558	0.2226	3.677	0.0842	0.3368	-1.3147	0.17903	2.2512	131.158	42.6052181111111	3.69439502528282	196.116741886481	74.6842471575628	2.489343100588
ENSP00000391723	ENSG00000134644	1	30932826	31065695	-	Non-elusive	0	2.14173054887965	41.1	0	0.005	0.005	0.2343	0.0017	0.0649	0.0127	0.6053	0.0021	0.1357	3.1083	0.0376	0.0527	0.42365	4.4202	6.8206	55.9906	31.9548601851852	3.89694094360592	548.350487746979	382.104784889297	2.67485495535105
ENSP00000362841	ENSG00000084628	1	31179745	31239554	-	-	0	2.18542384734502	50.5	NA	NA	NA	NA	NA	NA	NA	NA	NA	NA	6.855	0	0.1003	0.75707	1.5825	2.3766	62.1808	4.08386322962963	2.3888109494694	222.095127775321	39.952988687345	1.80376145340319
ENSP00000263694	ENSG00000060688	1	31259568	31296770	-	Non-elusive	0	2.49313053497239	42	NA	NA	NA	NA	NA	NA	NA	NA	NA	NA	4.5964	0.0538	0.0806	0.058858	1.5471	3.4592	37.6623	13.6709783333333	3.87216971729841	61.3343487139611	37.5723763558928	2.67229401755779
ENSP00000480986	ENSG00000121766	1	31296982	31364953	+	Non-elusive	0	2.13785826305124	41.9	0	0.0168	0.0544	0.4557	0.0133	0.1115	0.1052	0.5839	0.0561	0.2745	3.6191	0.0147	0.0441	0.63459	0.29998	1.9927	128.307	40.2052785185185	3.87924103748907	47.6737537746525	40.560663201767	2.70270432355502
ENSP00000362817	ENSG00000121769	1	31365625	31373076	-	Non-elusive	0	3.12797436848432	49.2	0	0	0.0353	0.7305	0.0079	0.1488	2.0708	10.1209	NA	NA	3.7574	0.1342	0.2684	0.46656	0.42228	1.7736	2578.97	133.720050166667	2.29660339647995	886.207520623118	68.3423818820401	0.690537048280392
ENSP00000362814	ENSG00000168528	1	31409565	31434677	+	Non-elusive	0	3.63334371431537	52.8	NA	NA	NA	NA	NA	NA	NA	NA	NA	NA	6.411	0.2389	0.1991	-0.68774	-0.2621	0.60972	141.366	22.7440792962963	3.1177438006237	114.418081385465	28.8004443113826	2.26916885847172
ENSP00000271064	ENSG00000142910	1	31576535	31587686	+	Non-elusive	0	3.43694916752181	55.4	0	0.0053	0.0515	0.9255	0.0202	0.2919	0.063	1.1924	NA	NA	3.3178	0	0.807	1.6896	1.272	3.0515	338.667	67.8960919814815	3.45369306460143	250.60620952814	36.9184891802336	1.90553502513255
ENSP00000384387	ENSG00000121764	1	31617700	31627318	+	-	1	3.51395920293365	56.1	0.0011	0.0143	0.0315	0.5557	NA	NA	NA	NA	NA	NA	3.7426	0.104	0.3119	0.37625	1.2976	1.9911	1.32098	0.222962077777778	3.41444028748254	4.57093533618585	1.139099763087	2.4094541600966
ENSP00000362807	ENSG00000162517	1	31629862	31644887	-	Non-elusive	0	3.44414458518969	48.3	0	0	0.0498	0.5872	0.0389	0.3424	0.064	0.7631	0.0362	0.2561	2.4624	0.0666	0.1997	-0.31483	0.28389	1.4148	188.749	73.8379611111111	3.90496822844236	37.6248955882793	19.7270597963946	2.59845467279196
ENSP00000362776	ENSG00000084636	1	31652247	31704319	-	Non-elusive	0	3.86905995661126	56	NA	NA	NA	NA	NA	NA	NA	NA	NA	NA	3.4183	0.0576	0.1536	1.1127	1.0898	4.9554	337.928	63.6637363333333	3.51522977060147	116.367716153407	36.8350057360199	2.35867273732416
ENSP00000362759	ENSG00000121753	1	31727117	31764035	-	-	0	3.28497382579784	58.4	NA	NA	NA	NA	NA	NA	NA	NA	NA	NA	2.5461	0.0542	0.1354	1.2311	4.4865	6.7298	120.181	15.8484861740741	2.94785133759615	52.6006511422107	15.6229317672244	2.43090203270801
ENSP00000353670	ENSG00000134668	1	31790424	31816051	-	Non-elusive	0	2.95983086680761	49.3	NA	NA	NA	NA	NA	NA	NA	NA	NA	NA	2.8094	0.2341	0.1561	0.94667	1.0181	2.6001	29.9727	1.67610166481481	2.57313474931035	17.4110013445879	1.80631796544906	1.5257520403254
ENSP00000493688	ENSG00000184007	1	31906421	31938379	-	Non-elusive	0	2.67014039216733	40.1	NA	NA	NA	NA	NA	NA	NA	NA	NA	NA	2.7535	0.1252	0.3129	-0.47242	2.0677	3.0062	227.511	84.13595	3.90799195751733	642.785937707856	181.463275671756	2.48143313288067
ENSP00000313829	ENSG00000121774	1	32013829	32043882	+	-	0	2.97133300365686	43.5	0	0.003	0.0132	0.364	0.0093	0.0711	0.0178	0.6544	0.0146	0.1274	2.7617	0.0333	0.0333	0.51538	2.4159	3.9071	180.966	69.5453981481482	3.86300652328551	440.105518314822	259.933809893149	2.67077907328195
ENSP00000338165	ENSG00000121775	1	32072902	32102861	+	-	0	3.37378664173278	48.8	0	0.01	0.014	0.4527	1e-04	0.1178	0.0435	1.2614	0.0336	0.1554	2.1028	0.0334	0.3338	-0.69129	1.846	2.9479	23.8023	11.2337603703704	3.88132372345015	45.4238335561851	25.6564801927688	2.65444248694122
XP_005270768.1	KPNA6	1	32142572	32176563	+	Non-elusive	0	4.63174332201865	44.3	NA	NA	NA	NA	NA	NA	NA	NA	NA	NA	1.5592	0	0.0294	NA	NA	NA	44.8439	26.6250733333333	3.90799912717836	186.661425493533	139.667935986808	2.68758720601195
ENSP00000362711	ENSG00000084652	1	32180065	32198285	+	Non-elusive	0	6.91808981657179	49.8	0.0025	0.0047	0.0336	0.7727	0.0021	0.1271	0.1101	2.8835	0.019	0.112	2.1404	0.0549	0	0.88416	1.5776	4.3799	88.4396	43.4697885185185	3.85379055917568	46.8330677789287	30.4620188240719	2.64369449286409
ENSP00000413017	ENSG00000160050	1	32200633	32205387	+	-	0	9.36755613842571	54.8	0	0.0061	0.0763	0.6882	0.0119	0.2903	0.2679	23.2575	0.0294	0.1796	3.9958	0	0	0.13325	1.0265	-1.1803	50.6087	7.51568074074074	3.63629934845611	23.7233532022649	10.8251057719351	2.57753425732283
ENSP00000442291	ENSG00000160051	1	32205671	32208682	+	-	0	15.7245066436041	55.3	NA	NA	NA	NA	NA	NA	NA	NA	NA	NA	4.9801	0.332	0	-0.62336	-0.3157	0.81686	32.9687	5.53825618518519	3.7087951390832	5.51215212046177	2.28676400353748	2.60285738699114
ENSP00000386870	ENSG00000222046	1	32209094	32216196	+	-	0	20.3512036283289	53.1	0	0.0074	0.1214	0.4086	0.0374	0.0554	0.1526	1.3919	0.0257	0.198	2.2526	0.1408	0	-0.99723	-0.19392	0.8959	6.18293	0.826789055555556	3.52162582562716	6.01555632809732	1.2093024057094	2.28632865685969
ENSP00000362688	ENSG00000084623	1	32222370	32231604	+	Non-elusive	0	10.9404915406556	49.7	0	0.0075	0.0031	0.5161	1e-04	0.0975	0.0251	1.2976	0.0045	0.1368	2.0574	0.1083	0	-1.5848	2.4625	3.5193	409.033	157.994487037037	3.89614718684119	112.013457895204	69.8846926415953	2.61499344618604
ENSP00000362684	ENSG00000183615	1	32247233	32248856	+	Non-elusive	0	10.998852976761	60.3	0	0.0093	0.0692	1.5994	0.0055	0.1358	0.0894	1.95	0.0461	0.3326	5.5419	0	0	0.68007	0.37228	0.38884	56.7549	10.3899311666667	3.50264588653092	7.60289238485131	2.66852246634479	2.50174080534588
ENSP00000337825	ENSG00000182866	1	32251239	32286165	+	Non-elusive	0	9.47437519879269	49.6	0	0	0.0079	0.7644	0.0073	0.2043	0.0639	0.9228	0.0508	0.266	2.0042	0	0.0573	1.0234	3.4798	4.7045	101.947	5.72637610185185	2.43120543568743	467.853388058262	41.328593836922	1.0006130644997
ENSP00000362649	ENSG00000116478	1	32292086	32333635	+	Non-elusive	0	9.86311406691418	46.8	NA	NA	NA	NA	NA	NA	NA	NA	NA	NA	2.0217	0.0241	0.0241	1.7605	3.0373	3.9837	226.127	68.844585	3.76879339432908	157.314327384585	56.7519039127301	2.51449893262948
ENSP00000362638	ENSG00000175130	1	32333832	32336379	-	-	0	9.51125725233365	64.2	NA	NA	NA	NA	NA	NA	NA	NA	NA	NA	2.3548	0	0.7849	-0.73338	-0.18639	0.61382	1201.46	150.305697407407	3.44498435145875	325.919476424486	184.082318598627	2.60541069827321
ENSP00000455971	ENSG00000225828	1	32361270	32362243	-	-	0	4.00510364636079	71.9	NA	NA	NA	NA	NA	NA	NA	NA	NA	NA	6.1602	0	0	0.068811	0.20662	-0.24735	280.803	16.5794066666667	3.2293034644606	12.2479260468943	5.41549972260784	2.62561370285899
ENSP00000362634	ENSG00000162526	1	32362197	32364312	+	-	0	6.84258630211974	56.4	0.0015	0.0136	0.0104	0.312	0.0269	0.1864	0.0294	1.2471	0.0017	0.1826	2.8355	0	0	0.2881	0.010226	1.5183	60.8647	8.95276037037037	3.65147323142481	3.68451000339269	1.8165898596087	2.6174067890629
ENSP00000344816	ENSG00000160058	1	32365171	32394426	-	Non-elusive	0	5.14501594954944	47.9	0.0225	0.027	0.0589	0.4477	0.0201	0.0896	0.1019	1.3042	0.0372	0.2391	1.5381	0.0342	0	0.57536	0.6277	3.0305	81.9905	44.3889388888889	3.92945805239546	115.520644166409	58.2383247770809	2.65611350538185
ENSP00000455300	ENSG00000254553	1	32465057	32600792	+	-	0	4.8390162971156	44.6	NA	NA	NA	NA	NA	NA	NA	NA	NA	NA	2.9174	0.0368	0.1179	NA	NA	NA	NA	NA	NA	79.5316292997106	36.9419705798596	2.57171649323098
ENSP00000476499	ENSG00000273274	1	32465069	32496686	+	-	0	4.3207876178572	45.1	NA	NA	NA	NA	NA	NA	NA	NA	NA	NA	1.9925	0	0	1.9	2.6228	1.8509	1.37236	0.190848690185185	3.07587279565075	29.8472044779882	7.13892756644676	2.17035121456121
ENSP00000362609	ENSG00000160062	1	32539427	32605939	+	Non-elusive	0	4.14696856597827	43.4	0.0039	0.0124	0.1039	0.673	0.041	0.438	0.0909	1.5631	0.015	0.1203	3.2625	0.0752	0.1503	-0.056368	1.7369	2.3826	9.19115	3.30518562037037	3.75732939068239	39.7885660124674	21.3006299657508	2.56216474462178
ENSP00000417677	ENSG00000176261	1	32620820	32650584	-	Non-elusive	0	4.51738224152507	44	NA	NA	NA	NA	NA	NA	NA	NA	NA	NA	4.9723	0.0672	0.336	0.14577	0.5925	2.7838	36.879	13.2696392592593	3.92164548748498	115.339215912981	72.3957590321741	2.66287122832233
ENSP00000362592	ENSG00000162521	1	32651148	32686211	+	-	1	3.96505090842148	42.9	NA	NA	NA	NA	NA	NA	NA	NA	NA	NA	4.0783	0.0856	0.1426	-0.19037	4.6266	4.2523	85.7235	35.8190314814815	3.89291245754593	213.800497447465	137.082056965446	2.68530656562733
XP_024305778.1	SYNC	1	32680358	32702766	-	Non-elusive	0	4.38249132110201	47.4	0.0024	0.0032	0.0448	0.7668	0.0031	0.1429	0.104	2.6068	0.0688	0.1344	4.284	0.0892	0.357	NA	NA	NA	42.3251	6.01759263518518	3.33514714426136	73.4783997913195	23.1887015279674	2.55785007521576
ENSP00000383851	ENSG00000162522	1	32741885	32774970	+	Non-elusive	0	5.60013440322568	54.4	NA	NA	NA	NA	NA	NA	NA	NA	NA	NA	2.5993	0.0302	0.272	-1.5193	0.070171	3.4146	121.911	30.1082272037037	3.45184016072525	141.230366879991	40.123750426167	2.27980596486744
ENSP00000362576	ENSG00000134684	1	32775239	32818153	-	Non-elusive	0	5.74951026492922	46.4	0.0012	0.0041	0.02	0.505	0.0088	0.1046	0.0523	1.0575	0.0194	0.1639	3.1225	0.0233	0.0932	-0.85179	1.1362	3.0549	70.0074	21.3831246296296	3.88049761868046	125.524339261862	63.5468715541057	2.63946356944373
ENSP00000362574	ENSG00000116497	1	32817555	32858879	+	Non-elusive	0	6.33481296464722	41.1	0.0034	0.0154	0.1446	0.3457	NA	NA	0.522	0.9559	NA	NA	2.7102	0	0.0726	-0.83954	0.076466	3.492	33.4483	10.1034905555556	3.82515519923488	132.522030328335	62.0467065257237	2.64625275667407
NP_715637.2	FNDC5	1	32862268	32870813	-	Non-elusive	0	6.28363427453198	52.5	0	0.04	0.0034	3.3509	0	0	17.0141	15.7791	0.0091	0.3649	2.9253	0	0.234	NA	NA	NA	109.141	11.8090253518519	3.12390426368107	248.875771942319	31.7196117225999	1.81060152004613
ENSP00000362566	ENSG00000121905	1	32886435	32894646	+	-	0	5.34853335574623	56.2	0	0.0106	5e-04	0.5289	0.0021	0.1248	0.0019	1.1923	NA	NA	2.3137	0	0.2435	1.1036	2.2027	2.2914	825.338	56.2151289222222	2.05997546200905	9.59068577898778	2.13609073420936	2.00269278026825
ENSP00000362562	ENSG00000121900	1	32894595	32901358	-	-	0	4.62614166567535	57	0.0022	0.0121	0.1426	0.8057	NA	NA	0.1205	1.9048	0.0353	0.2539	2.5133	0.1478	0.2957	0.42426	0.74325	1.1475	189.692	41.5566487592593	3.67155659908377	29.4794726339447	6.31579138043051	2.07375481956303
ENSP00000362555	ENSG00000116514	1	32936445	32964685	-	-	0	4.38323225808472	44.3	4.0979	1.5198	0.0105	0.3269	0.0499	0.332	0.0329	0.7388	0.2555	66.6513	2.5495	0.0708	0.177	-0.23362	2.2728	3.9831	191.214	23.3586424074074	3.68784354406661	43.1535504683308	20.7660739008423	2.60508945509248
ENSP00000346921	ENSG00000004455	1	33013044	33036992	-	-	0	3.37931617123478	44.6	NA	NA	NA	NA	NA	NA	NA	NA	NA	NA	4.0503	0.0835	0.2923	-2.1653	0.071844	1.0233	137.468	38.1294407407407	3.86373904132292	42.4149735437962	31.9472767229978	2.66578520613116
ENSP00000362540	ENSG00000142920	1	33082250	33120182	+	Non-elusive	0	3.28250145367922	45.3	NA	NA	NA	NA	NA	NA	NA	NA	NA	NA	4.0071	0.0264	0.0527	0.29038	0.46652	1.7492	41.4025	5.28585111111111	3.50873542931402	17.8732427896802	10.497714695884	2.61985818459022
ENSP00000291416	ENSG00000116525	1	33145402	33181666	-	-	0	3.18798403275426	51.7	NA	NA	NA	NA	NA	NA	NA	NA	NA	NA	4.2741	0	0.0551	0.49339	1.58	1.0253	26.5511	7.75978666666667	3.82372891852328	24.8669246577011	11.7924940680577	2.63107581600712
ENSP00000446335	ENSG00000160094	1	33256573	33300719	+	-	0	2.89643986163293	50.5	0	0.01	0.0032	0.5231	0.002	0.1707	0.0116	0.9412	0.0036	0.1787	2.7182	0	0.0906	0.2266	2.7283	3.4681	59.969	25.414705	3.86592960857634	38.4716865605836	20.3852937864539	2.63727509523449
ENSP00000475261	ENSG00000184389	1	33306766	33321098	-	-	1	1.29267560767295	54.2	NA	NA	NA	NA	NA	NA	NA	NA	NA	NA	4.1861	0	0.4884	0.1256	0.04645	-0.55304	0.972293	0.169615946296296	3.6589223519902	2.0714508316481	0.696344691230362	2.42536519126386
ENSP00000257118	ENSG00000134686	1	33323626	33375593	-	Non-elusive	0	1.94609321786514	49.1	NA	NA	NA	NA	NA	NA	NA	NA	NA	NA	3.5406	0.0577	0.1347	1.4769	2.5065	4.4478	253.045	79.6404111111111	3.82943729686548	134.434642113367	94.8623931617364	2.68823132648979
NP_660281.2	ZSCAN20	1	33472631	33496395	+	Non-elusive	0	1.45445629826328	43.4	0.0047	0.0043	0.1378	0.6301	NA	NA	NA	NA	NA	NA	2.9876	0.2104	0.0421	NA	NA	NA	3.43943	1.25650346296296	3.83039303384178	4.27423440474242	3.22438954607425	2.6852306556215
ENSP00000362479	ENSG00000121904	1	33513999	34165274	-	-	0	0.964355359439351	45.2	NA	NA	NA	NA	NA	NA	NA	NA	NA	NA	4.2824	0.0261	0.0445	NA	NA	NA	3.30493	0.640906052592593	3.27762429441926	601.473105610335	94.0790431672461	1.41481161684215
ENSP00000430919	ENSG00000176256	1	33860500	33864791	+	Non-elusive	0	0.972155386539398	45.4	0.0143	0.0055	0.1432	1.1496	0	0.036	NA	NA	NA	NA	3.9609	0.233	0.466	0.74157	-0.21634	-0.366	505.09	9.36324233	0.0112142526448064	0.0398376218533258	0.00787654585373033	1.22218986206986
ENSP00000435634	ENSG00000142698	1	34177670	34219131	+	-	0	1.06566473882841	47.7	0.014	0.019	0.1508	0.6414	0.0323	0.1413	0.1331	1.1382	0.0553	0.6501	6.0055	0.1447	0.0482	0.68624	0.2515	3.0704	45.1301	0.943015129444444	0.671977219694854	1.39222663689057	0.450130764815718	2.27290410365033
ENSP00000340811	ENSG00000189280	1	34755047	34758512	+	-	0	1.09225753248101	54.2	0.0054	0.0384	0.1507	1.0651	0.0262	0.3387	0.0865	1.3034	0.0209	0.1582	4.9048	0	0	-0.20993	0.049314	-0.24834	140.58	9.60166906481482	1.73640103175683	3.6111302075396	0.306010951027497	0.70098629753084
ENSP00000345868	ENSG00000189433	1	34759741	34763724	+	-	0	1.40149118662257	56.1	0.0097	0.0197	0.0801	0.9623	NA	NA	NA	NA	0.0312	0.147	7.5301	0.251	0	-1.5689	-0.63651	0.1952	44.3068	1.77275064333333	1.11219764494737	1.29986982127454	0.138503836481408	1.22968390868346
ENSP00000362464	ENSG00000188910	1	34781189	34786364	+	Non-elusive	0	1.86191010698004	56.9	1e-04	0.0947	0.087	1.2261	0.013	0.2323	0.0179	1.6303	NA	NA	7.5348	0.3864	0	0.88536	-0.52594	0.95761	183.998	9.7395952962963	1.58049395665071	12.0690484796668	0.897847135442207	0.526684076161556
ENSP00000343676	ENSG00000187513	1	34792998	34795747	+	Non-elusive	0	8.02112994803454	59.3	0.0014	0.0196	0.0471	0.6613	0.009	0.2903	0.0683	0.8885	0.0465	0.1324	8.3636	0.7273	0.3636	0.82955	1.2144	2.0809	178.128	31.1388422777778	3.4552991807374	100.111130399286	21.5329460528816	1.93283853926927
XP_011538856.2	SMIM12	1	34852669	34859435	-	Non-elusive	0	6.20641654807978	47	NA	NA	NA	NA	NA	NA	NA	NA	NA	NA	3.99	0.1478	0.1478	NA	NA	NA	16.1617	8.36085074074074	3.93894913657577	33.3349688214222	23.2885777604703	2.68747031499313
ENSP00000362444	ENSG00000116544	1	34865436	34929585	-	Non-elusive	0	7.27817172326312	48.6	NA	NA	NA	NA	NA	NA	NA	NA	NA	NA	2.4942	0.0468	0.0468	0.029238	2.6275	5.3236	56.0343	9.20778968703704	2.74782749955815	39.5699384385541	6.94636820145999	1.9934080314966
ENSP00000493999	ENSG00000284773	1	34974356	34985313	-	-	0	7.80814277746793	50.5	NA	NA	NA	NA	NA	NA	NA	NA	NA	NA	3.9241	0.0913	0	NA	NA	NA	NA	NA	NA	NA	NA	NA
ENSP00000421752	ENSG00000271741	1	34981533	35031741	-	-	0	5.5905854540953	39.8	NA	NA	NA	NA	NA	NA	NA	NA	NA	NA	3.9037	0	0.0398	NA	NA	NA	NA	NA	NA	3.64354778075699	1.78219777935108	2.48803952536783
ENSP00000362435	ENSG00000243749	1	34981535	34985353	-	-	0	4.2720307097979	51.8	NA	NA	NA	NA	NA	NA	NA	NA	NA	NA	5.4988	0	0	-1.1266	1.0646	1.0839	92.0774	40.9982198148148	3.748090533928	0.0100967419612867	0.00111278299610871	1.02491264878491
ENSP00000349708	ENSG00000163867	1	34986980	35031968	-	-	0	3.12786954102983	38.7	NA	NA	NA	NA	NA	NA	NA	NA	NA	NA	3.9121	0	0.0445	2.0186	1.7015	3.4715	12.6935	7.23475462962963	3.90035394114824	74.1083924982685	37.8052880149648	2.65859945518062
ENSP00000482579	ENSG00000197056	1	35059786	35115856	+	-	1	2.4310578053452	41.7	0.0028	0	0.207	0.7632	NA	NA	0.5491	75.8724	NA	NA	4.1376	0.0178	0	0.60934	1.5014	3.3788	10.5669	4.59638631481481	3.79082049052766	36.7506349923787	28.379432393868	2.69531392860124
ENSP00000349748	ENSG00000116560	1	35182932	35193148	-	Non-elusive	0	2.39218507310688	43.6	0	0.0262	0.0012	0.3708	0.0113	0.1052	0.0296	0.4725	0.0036	0.1849	4.8938	0	0.0979	-4.6003	2.9778	5.0192	224.651	96.9106555555556	3.86543822992466	402.26977553304	262.852580045071	2.68068816247884
ENSP00000322915	ENSG00000146463	1	35268967	35421944	+	-	0	2.30131059638464	38.6	7e-04	0.0047	0.0237	0.3336	0.052	0.1564	0.647	1.723	0.0091	0.1481	2.8893	0.0327	0.0458	1.6499	3.859	7.6102	34.8264	15.7783096296296	3.8854337982153	281.721087545242	202.515153403116	2.68174510875143
ENSP00000318406	ENSG00000142687	1	35433490	35557413	-	Non-elusive	0	2.40525445015024	41.8	9e-04	0.0099	0.1021	0.4261	0.0174	0.083	0.088	0.7628	0.0349	0.1489	2.2837	0.0161	0	1.8754	1.5622	4.8051	34.9337	19.8531166666667	3.94971501486713	198.152548341207	152.157312745658	2.68608647851325
ENSP00000362340	ENSG00000020129	1	35557808	35566773	+	Non-elusive	0	2.60930665130903	57.8	0	0.0098	0.0083	0.4863	0.0554	0.1771	0.0652	0.9706	0.0495	0.1731	3.0114	0.1115	0	0.7324	3.7632	4.6487	839.053	89.3836822222222	3.03670554891163	23.6289048622201	13.5322360347668	2.5952837245383
ENSP00000362332	ENSG00000116819	1	35573370	35595328	+	-	0	2.79462314506889	52.5	0.0019	0.005	0.0229	0.5103	1e-04	0.1384	0.0273	1.0833	0.0084	0.104	3.7798	0.0911	0.2277	0.12002	1.0186	1.1479	76.8678	6.53377183333333	3.09975987847322	22.3936413633065	4.87909682140854	2.28845934930074
ENSP00000362334	ENSG00000126067	1	35601584	35641844	-	Non-elusive	0	3.29876696803259	41	0	0.0048	0.0148	0.3021	0.0284	0.2358	0.011	0.8267	0.0101	0.2155	4.5702	0.0248	0.1242	1.616	1.2561	2.9831	88.2838	29.2884814814815	3.92061428885441	80.6573165460155	47.7293763274495	2.65213839060037
ENSP00000425166	ENSG00000142686	1	35713875	35719472	-	Non-elusive	0	3.75616077441303	53.7	NA	NA	NA	NA	NA	NA	NA	NA	NA	NA	2.8582	0.1786	0	-0.080691	0.11284	0.69447	90.411	21.2547044444444	3.76409487749342	9.88098543238905	5.35684634715168	2.65204047636635
ENSP00000312995	ENSG00000092853	1	35736405	35769928	-	Non-elusive	0	2.80487487252845	41	0.0025	0	0.1622	0.6649	0.0347	0.1258	0.276	1.6477	0.0642	0.1951	1.9389	0.0298	0	-0.090193	0.85424	5.6066	13.3475	0.689678064814815	2.33993778891283	89.5650500205961	28.757514387239	2.41828127468601
ENSP00000362306	ENSG00000134698	1	35808172	35857890	+	-	0	2.87656258989258	41.5	0	0	0.006	0.3639	0.0018	0.0948	7e-04	0.7185	6e-04	0.1622	1.9107	0.0201	0.0603	1.639	3.7941	5.7673	27.6249	14.3763301851852	3.8747438893984	130.966930076618	83.6701540812157	2.6362971134517
ENSP00000362300	ENSG00000092847	1	35883209	35930528	+	-	0	3.68364828526172	44.9	NA	NA	NA	NA	NA	NA	NA	NA	NA	NA	1.6272	0.0634	0.0845	-0.011092	5.6761	6.7075	18.135	8.86058685185185	3.91794044403348	53.0825199856845	35.3676269014903	2.67576774222021
ENSP00000362287	ENSG00000126070	1	35931078	36072500	+	-	0	3.60067486934694	38.7	0	0.0082	0.0054	0.3236	0.0056	0.085	0.0033	0.4038	1e-04	0.1495	2.3476	0.0566	0.0354	1.5481	5.2591	5.8443	10.8811	4.11043111111111	3.86938352279832	330.445023314767	236.801471723498	2.67685251369172
ENSP00000207457	ENSG00000092850	1	36084075	36088275	+	Non-elusive	0	4.40201738168006	58.3	0.004	0.0175	0.0866	0.7262	0.0184	0.2504	0.0778	0.9652	0.01	0.1746	5.4749	0	0.7141	0.25391	-0.51431	0.63186	138.179	3.99248839814815	1.82093695733109	2.55074497546501	0.488337455401808	2.02080720761792
ENSP00000362273	ENSG00000116863	1	36088875	36093932	+	Non-elusive	0	5.25711024160177	55.2	0.0014	0.0139	0.0377	0.6091	0.0067	0.0954	0.0933	0.7201	0.0296	0.1893	3.5587	0.1977	0.3954	-1.0707	0.34841	1.4885	78.1364	34.7037777777778	3.91383874030514	27.853312916423	18.3190797594978	2.68827401713565
ENSP00000380901	ENSG00000171812	1	36095236	36125220	-	-	0	5.60531383751797	55.6	0.003	0.0051	0.0494	0.3112	25.6322	2.3691	0.0797	0.8198	0.0502	0.149	3.6685	0.0667	0.1001	-1.1392	1.5683	2.4472	77.1588	9.95891231481481	3.27655857114326	35.2893155120322	7.5418431062871	2.05323304140407
XP_005270534.1	COL8A2	1	36095239	36126207	-	-	0	6.32673996646828	56	0.003	0.0051	0.0494	0.3112	25.6322	2.3691	0.0797	0.8198	0.0502	0.149	3.8748	0.0646	0.1292	NA	NA	NA	NA	NA	NA	NA	NA	NA
ENSP00000480332	ENSG00000054116	1	36136570	36149514	-	Non-elusive	0	6.02220472915134	47.2	0	0	0.0117	0.5913	0.0028	0.0466	0.0082	0.5449	0.0026	0.1854	4.326	0.0772	0.309	1.3141	1.2034	1.8691	58.3653	30.5483	3.92064633675233	34.3889851145265	24.8924392254333	2.66986363469273
ENSP00000362244	ENSG00000116871	1	36156202	36180840	+	Non-elusive	0	6.11570031321122	54.2	0.0025	0.0109	0.0523	0.4113	0.0112	0.1435	0.0929	1.1028	NA	NA	3.044	0.0406	0.4059	0.49088	1.0007	5.0563	193.601	103.477708703704	3.88710361259286	159.999615944125	63.9088874963304	2.55923838392582
ENSP00000270824	ENSG00000142694	1	36322031	36324154	-	-	0	4.75815003126784	70.2	0.0052	0.0475	0.1221	1.1263	0.027	0.4421	0.0889	5.2213	0.0156	0.237	5.1789	0	2.354	1.6621	0.77705	1.9237	133.846	34.3087883333333	3.62931774587382	85.1459535644833	36.7116779530501	2.361469700455
ENSP00000362222	ENSG00000196182	1	36339624	36385888	-	Non-elusive	0	5.83279866012282	52.3	0	0.0202	0.0092	0.662	1e-04	0.0715	0.0192	0.9914	0.0043	0.1156	2.7451	0.0216	0.1513	1.1775	1.4625	4.0312	89.1831	33.6193418518518	3.83507674497072	76.5992254437964	46.6565748921931	2.6669270512674
ENSP00000319341	ENSG00000181817	1	36393430	36397892	-	Non-elusive	0	7.91470212453218	50.9	0	0.0159	0.06	1.0347	0.0126	0.1931	0.1378	4.7733	NA	NA	12.5476	0	0.8963	-0.30491	0.46776	-0.43306	59.4412	31.8492331481481	3.94222581844602	15.5518407387057	7.39301000630299	2.56719311767535
ENSP00000349052	ENSG00000116885	1	36417910	36450433	-	Non-elusive	0	1.96602981343781	45.1	0.019	0.0143	0.0747	0.5233	0.0266	0.1253	0.0693	1.0696	0.0223	0.1686	5.8726	0.0307	0.0922	0.34715	1.1191	1.0524	78.9581	7.8769525	3.57097675923719	19.807943534029	11.7335974161294	2.59105311692304
ENSP00000362208	ENSG00000116898	1	36455718	36464437	-	Non-elusive	0	1.22296803860386	49.3	0.0071	0.0241	0.1935	0.3578	0.0208	0.0699	0.3245	0.8353	0.0285	0.1612	7.3394	0.2294	0.344	0.7637	0.35137	0.27451	121.687	33.0272074074074	3.90503343705969	47.5341344797232	26.200301743179	2.60002342637686
ENSP00000362195	ENSG00000119535	1	36466043	36483278	-	Non-elusive	0	1.24851293191859	53.2	NA	NA	NA	NA	NA	NA	NA	NA	NA	NA	5.2216	0.058	0.2321	-0.06763	1.2	2.7751	2125.6	55.3287948148148	1.27028166788483	541.536447691852	54.2530032397769	1.12007983119939
ENSP00000362183	ENSG00000163873	1	36795527	37034125	-	-	0	1.23192263525851	49.6	0.001	0.0422	0.0043	0.886	0.001	0.183	0.0142	1.4267	NA	NA	4.0277	0.0293	0.1215	-0.40014	3.0056	5.8587	32.0896	2.69558904018518	3.09825528341349	201.50404080136	32.2415798324241	1.87907204041752
ENSP00000362179	ENSG00000163874	1	37474552	37484379	+	-	0	1.25996724085174	59.3	9e-04	0.0166	0.0875	0.8713	0.0108	0.0902	0.4929	94.6214	0.0424	0.1659	2.849	0	0	-0.44769	2.1843	3.3038	70.7977	16.7365532777778	3.58287456712043	24.7237031194651	4.40691764640457	2.00903945452256
ENSP00000362166	ENSG00000163875	1	37492575	37514763	-	-	0	1.23907073235276	42.7	0	0.0063	0.0068	0.5889	0.0322	0.2378	0.0493	1.4893	NA	NA	4.3265	0.1352	0.0451	0.38114	2.2329	2.4873	77.1532	33.1843744444444	3.91430988206957	47.6091085762959	33.8296075542606	2.68846799092307
ENSP00000296215	ENSG00000163877	1	37534449	37554344	-	Non-elusive	0	1.66786395471988	43.2	0	0.0058	0.0648	0.5929	0.0544	0.2647	0.1354	3.0957	NA	NA	2.8649	0.1005	0.1005	1.2644	1.2364	3.1035	17.7766	7.48596444444444	3.8887060889097	15.239937257328	11.7316844572535	2.68482853601336
ENSP00000296218	ENSG00000163879	1	37556919	37566857	+	Non-elusive	0	6.48241182762341	49.3	NA	NA	NA	NA	NA	NA	NA	NA	NA	NA	3.119	0.2012	0.1006	-0.64766	0.01539	0.0071361	78.8365	9.41003507962963	3.54337390013593	19.9148511409932	7.69665300850315	2.53914400080605
ENSP00000362153	ENSG00000134697	1	37566816	37595921	-	Non-elusive	0	6.44730479633425	42.8	0.0021	0	0.0685	0.554	0.017	0.0774	0.143	1.1539	0.0361	0.2301	3.1265	0.0344	0.1031	-0.090918	0.27613	3.8529	39.4306	15.370107962963	3.85686053261483	38.897722925265	24.9071681250299	2.65155290542888
ENSP00000348944	ENSG00000169218	1	37611639	37634923	-	Non-elusive	0	6.07064496266553	52.7	0.0054	1e-04	0.041	0.685	0	0.049	0.1375	1.3007	0.0521	0.2805	4.0799	0	0.0859	-0.47314	0.64658	0.55819	79.0083	6.34707414814815	2.4453901710655	13.9456421978986	2.17087854309923	1.91933082989282
ENSP00000350704	ENSG00000116922	1	37681570	37690520	-	-	0	5.73265360440595	46.2	0.0057	0.0182	0.1384	0.6757	NA	NA	0.3741	2.4782	0.0614	0.2111	6.4797	0	0.2234	1.0458	0.27418	0.56575	12.3207	6.87448351851852	3.89675410900387	19.774624043	13.0178443007285	2.6703086727178
ENSP00000362146	ENSG00000134690	1	37692418	37709719	+	Non-elusive	0	5.80022372291503	45.8	NA	NA	NA	NA	NA	NA	NA	NA	NA	NA	4.2192	0.0578	0.0578	1.3847	1.025	2.5857	89.3877	4.83466027777778	2.52890859452408	55.6689765777155	17.3351337411752	2.43875241707056
ENSP00000362139	ENSG00000183317	1	37715974	37765066	-	-	1	7.0772839406317	50.3	NA	NA	0.0245	0.631	NA	NA	NA	NA	0.0997	0.4411	5.6627	0	0.3463	0.054702	0.90621	0.069028	33.0757	2.35744620648148	2.72743423478854	11.7988527034065	2.86691936647275	2.03901690769839
ENSP00000362136	ENSG00000185090	1	37793802	37801133	+	Non-elusive	0	7.86291568146205	54.7	0.0012	0.0162	0.0101	0.6825	0.1095	0.2911	NA	NA	0.0111	0.2187	1.9094	0	0.1364	0.53189	0.37706	1.9615	18.3297	3.64127574074074	3.57612640341499	27.3921287584414	8.07541233425151	2.23469419660274
ENSP00000362135	ENSG00000196449	1	37802944	37808185	-	Non-elusive	0	5.49808745100811	49.5	0	0.0105	0.0563	0.5136	0.0077	0.0706	0.1856	4.0892	0.0312	0.166	2.8615	0	0	-0.86138	0.098365	0.95721	54.0316	17.7505622222222	3.87912000549121	15.9714459201681	8.28705045130069	2.63000874722126
ENSP00000362133	ENSG00000197982	1	37808146	37809454	+	-	1	5.09187191759896	64.7	NA	NA	NA	NA	NA	NA	NA	NA	NA	NA	0.7639	0	0	1.4609	0.42825	0.6289	139.749	49.9207666666667	3.89931690007375	72.1353911649098	28.4186112940806	2.5000151698811
ENSP00000362127	ENSG00000188786	1	37809567	37859620	-	Non-elusive	0	6.6130068397385	43.6	9e-04	0.0046	0.0362	0.2729	0.0033	0.0306	0.1301	1.0162	0.0232	0.2215	2.2576	0.04	0	0.48094	2.5403	4.498	15.0629	6.19332018518519	3.88688730238686	31.500580095114	23.8082332713574	2.6972484075657
ENSP00000362115	ENSG00000204084	1	37862085	37947051	-	Non-elusive	0	6.3096885267328	46.6	4.7597	8.1053	0.0645	0.5059	0.0153	0.1	0.1346	1.252	0.0374	0.1737	3.5543	0.0353	0.0471	1.2166	1.1148	2.5394	23.3184	9.61740166666667	3.8033664355318	101.958935472757	50.6519591739095	2.61225555366667
ENSP00000362110	ENSG00000183431	1	37956975	37990921	-	Non-elusive	0	5.86635602914741	44.6	NA	NA	NA	NA	NA	NA	NA	NA	NA	NA	4.3303	0.0884	0.0295	0.22428	3.6172	5.6997	64.3763	29.0994998148148	3.87968811781469	69.988270683621	49.3898550436682	2.67676025046859
ENSP00000362107	ENSG00000183386	1	37996770	38005505	-	Non-elusive	0	5.66152950263463	56.5	0.0017	0.029	0.0111	0.6126	2e-04	0.18	0.0562	1.9994	0.0016	0.1597	4.0064	0	0.3434	0.34707	0.7935	2.0094	924.897	45.372497037037	2.91247249468168	98.7881399027723	17.435524422897	2.13563922676748
ENSP00000362105	ENSG00000183520	1	38012742	38024824	+	Non-elusive	0	1.40317257318798	43.6	0.0021	0.0065	0.05	0.637	0.0131	0.0965	0.1106	1.4363	0.0407	0.1825	2.4828	0	0	-0.40414	0.42071	1.0087	61.0462	16.0979822222222	3.86721170466863	59.9817167598345	18.4509791159035	2.53732876548943
ENSP00000362103	ENSG00000185668	1	38044611	38046794	-	Elusive	2	1.52649948589678	69.9	0	0.0348	5e-04	0.5348	2e-04	0.1779	NA	NA	0.0054	0.1682	2.7473	0.4579	0.4579	-0.22644	2.5425	2.0454	34.0327	2.30460082037037	2.26042015091075	18.1271415546502	3.34066879269283	1.96705118760251
NP_001258780.1	RRAGC	1	38838197	38859823	-	-	0	1.62110211785412	41.5	0	0.0188	0.0043	0.3041	17.1437	0.8891	NA	NA	0.0031	0.1039	4.855	0	0.0462	NA	NA	NA	59.9522	27.7603435185185	3.88035797128266	34.9507239584747	24.6933462533161	2.6599014203591
ENSP00000380702	ENSG00000214114	1	38862964	38874105	-	-	0	1.58209430864174	44.3	NA	NA	NA	NA	NA	NA	NA	NA	NA	NA	4.5773	0	0	1.3263	0.92954	2.2922	60.2553	15.8075790740741	3.76459913202943	14.3370643362836	7.85114679418455	2.60438636813002
ENSP00000479064	ENSG00000274944	1	38864529	38881602	-	-	0	1.45937009417107	43.9	NA	NA	NA	NA	NA	NA	NA	NA	NA	NA	4.6855	0	0.0586	NA	NA	NA	NA	NA	NA	NA	NA	NA
ENSP00000354020	ENSG00000131233	1	38874451	38876351	-	-	1	7.12685807371208	42.1	0	0	NA	NA	2e-04	0.1505	0.0491	1.0553	0.0207	0.1846	9.9947	0	0	1.0294	0.93515	-0.16903	8.84595	0.517178966666667	3.17500284447702	3.42919095740414	1.57259185517676	2.60604720138835
ENSP00000392678	ENSG00000174574	1	38991223	39006059	+	Non-elusive	0	2.53644325432917	43.9	NA	NA	NA	NA	NA	NA	NA	NA	NA	NA	5.1223	0.2022	0.0674	-0.45417	0.50106	2.5677	150.178	46.6253962962963	3.91242798845374	129.732503672986	76.4008766732156	2.6191311091637
ENSP00000362060	ENSG00000168653	1	39026318	39034636	+	Non-elusive	0	2.26704861038017	46.5	0	0	0.1817	1.1273	NA	NA	0.2591	3.0557	0.048	0.1502	7.3326	0.1202	0	0.95179	0.012544	1.0331	647.361	405.270192592593	3.93862335574935	271.748117811122	88.5832857937141	2.50474683851612
ENSP00000327440	ENSG00000183682	1	39491646	39525935	+	-	0	3.46900444528141	55	NA	NA	NA	NA	NA	NA	NA	NA	NA	NA	4.9286	0.0875	0.1167	0.14279	1.2692	0.66999	13.6299	1.45574837037037	3.53677466861353	1.51938664464256	0.940820078227857	2.59667340868825
ENSP00000361949	ENSG00000090621	1	39560816	39576401	-	Non-elusive	0	4.96126668225922	46.8	0	0.0062	0.0107	0.4491	NA	NA	NA	NA	0.0022	0.0968	2.8872	0	0.1283	-1.6716	2.9204	4.8728	269.198	85.500187037037	3.7943569512313	176.991993575713	70.339292644293	2.56716422876382
NP_055386.1	HEYL	1	39623431	39639676	-	-	0	5.22752816330798	51.6	0.0048	0.0199	0.0448	0.4967	0.0229	0.1811	NA	NA	0.1121	0.2785	3.6317	0.1231	0.0616	NA	NA	NA	160.958	21.3785674351852	3.34540832566225	42.565213837772	9.64778252240687	2.15663104336484
ENSP00000235628	ENSG00000116981	1	39659121	39672038	-	Non-elusive	0	4.7103789836348	52.2	0	0.0228	0.0076	0.4756	0.0024	0.1599	0.0285	1.2938	0.0209	0.2511	4.1802	0.1548	0	-0.087383	0.86639	1.6763	10.9525	0.703020987037037	2.62813313182528	0.421905144451385	0.156276779339231	2.4820591113664
ENSP00000361935	ENSG00000116983	1	39678648	39691689	-	-	0	6.6497888692034	52.8	0	0	0.0021	1.0606	0.0208	0.2846	0.0081	2.1578	NA	NA	7.7442	0.0767	0	2.6394	0.95303	0.16432	196.879	23.4009880037037	2.4691572142637	8.4629310882405	1.90752816103392	2.14228350318822
NP_006103.1	PPIE	1	39738845	39756769	+	Non-elusive	0	5.38304188006583	45.7	0	0.0158	0.0095	0.4828	0.0095	0.16	0.0219	1.0703	0.0082	0.1508	3.682	0.2789	0	NA	NA	NA	25.9034	12.5643631481481	3.90054504936207	31.242228779286	19.1098256027568	2.6735954357144
ENSP00000361915	ENSG00000116985	1	39757182	39788861	-	-	0	5.76385486613447	55.6	0.006	0.0287	0.1189	0.5969	0.0217	0.3489	0.0968	1.4919	0.0228	0.1505	5.7134	0.1894	0.1578	0.84937	0.66708	0.96422	66.3659	3.84099461111111	3.20677875282486	3.19713526799274	1.54387128918489	2.46271753082707
ENSP00000361914	ENSG00000198754	1	39769523	39771348	-	-	0	4.80572842828652	63.4	NA	NA	NA	NA	NA	NA	NA	NA	NA	NA	6.5717	2.7382	1.0953	1.8589	0.63944	-1.5634	76.1989	1.91918562407407	1.51822921924296	0.0530552793386845	0.00916315038240598	1.64141196460226
ENSP00000321810	ENSG00000043514	1	39841051	39883506	-	-	0	4.19406539746259	42.5	0.0016	0.0087	0.0345	0.363	0.0086	0.0977	0.1619	1.4389	0.0324	0.2269	4.1926	0.0707	0.0942	0.97692	0.78266	1.0069	39.8293	20.4978022222222	3.86354610357947	38.2296768368666	26.2666043609177	2.66701540979561
ENSP00000380494	ENSG00000116990	1	39895426	39902013	-	Non-elusive	0	4.11104520387848	53.1	0.0042	0	0.0217	0.7559	0.0136	0.2422	0.1733	2.6191	20.6321	6.8063	3.1876	0.1518	0.3036	-0.098542	1.0546	2.4383	40.4579	3.22170147777778	2.71252577230293	6.18572385573963	2.49622604738068	2.4834514985275
ENSP00000361895	ENSG00000168389	1	39955150	39969966	+	Non-elusive	0	2.96988326237434	53.7	0	0	0.0591	0.6692	0.0146	0.2397	0.0365	0.9296	0.0234	0.217	3.1045	0.0675	0.0675	1.3122	2.0361	3.4654	125.165	12.6980704074074	3.07890158616697	69.7740158700483	10.3268722717733	1.74198130755989
ENSP00000361883	ENSG00000131236	1	40040233	40072649	+	Non-elusive	0	3.40930399059032	43.3	0.0058	0.0069	0.0291	0.3682	0.0627	0.254	0.0588	0.7053	0.0748	0.2094	5.1516	0.1851	0.0308	0.53389	1.2741	3.3179	496.38	153.407953703704	3.7655634405671	147.502737558247	71.0314037293727	2.60306430262315
ENSP00000493153	ENSG00000131238	1	40071461	40097727	-	Non-elusive	0	3.51089254411813	44	NA	NA	NA	NA	NA	NA	NA	NA	NA	NA	4.9492	0.1523	0.3426	-1.1035	0.033861	1.9417	145.781	66.1013133333333	3.89042223465334	53.1780946457858	33.4072224972147	2.67576405988831
ENSP00000361857	ENSG00000117000	1	40161373	40240921	+	Non-elusive	0	3.86585483715087	39.7	8e-04	0.011	0.0455	0.4934	0.0112	0.124	0.0901	0.5672	0.0242	0.1749	3.4067	0.0251	0.0629	-0.22518	3.462	7.9294	23.9527	12.1723283333333	3.86113162228757	256.152669749333	150.316046138655	2.66525460807605
ENSP00000361852	ENSG00000188800	1	40247901	40251691	+	Non-elusive	0	3.65445556443066	40.9	0.0082	1e-04	0.143	0.2746	NA	NA	NA	NA	NA	NA	6.8583	0	0	0.30672	0.40972	0.39818	207.403	3.86006762777778	0.0437541674477785	0.739260786597283	0.23489152911439	2.47701038703837
ENSP00000361845	ENSG00000084073	1	40258107	40294184	+	Non-elusive	0	3.56907953438808	40.8	0.0366	0.0296	0.034	0.3712	0.0164	0.0839	0.0473	0.5754	0.0074	0.1749	1.968	0	0.1109	0.9112	0.37201	0.26439	70.7994	27.1179425925926	3.88331085073091	75.9165442497653	39.1630474683575	2.67176007004808
ENSP00000361834	ENSG00000049089	1	40300487	40317294	-	-	0	4.17946628215577	57.2	NA	NA	NA	NA	NA	NA	NA	NA	NA	NA	6.7825	0	0.0595	0.93359	1.3393	3.6145	193.715	21.2219901111111	3.24679264727997	37.470096137417	12.8443118981602	2.38767639075761
ENSP00000361803	ENSG00000084070	1	40373697	40423326	+	Non-elusive	0	5.22121154484461	41.7	NA	NA	NA	NA	NA	NA	NA	NA	NA	NA	3.0828	0.0201	0.0201	1.2789	1.5195	3.2825	469.407	52.0436272222222	3.50416847855063	131.259218241077	46.2045648395354	2.55141642660941
ENSP00000399664	ENSG00000187801	1	40450107	40463718	+	-	0	4.82653768319296	41.8	NA	NA	NA	NA	NA	NA	NA	NA	NA	NA	6.0241	0.0735	0.0735	0.23109	0.68163	0.027759	5.30711	1.1310952962963	3.76654605050987	18.1078315533932	5.28743609502736	2.43488361286629
ENSP00000361791	ENSG00000187815	1	40477215	40496343	+	-	0	3.83382031979538	41.2	0.0039	0	0.1431	0.7131	NA	NA	NA	NA	NA	NA	4.2867	0.0523	0.1046	1.4234	1.2157	1.1928	6.73739	3.03701898148148	3.89201197451463	7.78966715383369	5.03869991016522	2.6643748609129
ENSP00000361788	ENSG00000164002	1	40508747	40516037	+	-	0	3.51841008074751	43.7	0.0087	0.0131	0.0949	0.421	NA	NA	NA	NA	0.046	0.1403	5.4862	0.1372	0.6858	1.4234	0.95055	0.59209	6.84663	3.27235090740741	3.86653442458842	5.72374194504432	4.22708630405347	2.68681576036711
ENSP00000361784	ENSG00000117010	1	40531561	40548169	+	Elusive	2	3.58656166580418	40.3	NA	NA	NA	NA	NA	NA	NA	NA	NA	NA	4.6962	0.0602	0.1204	1.2749	0.65319	0.27356	6.10468	2.59369972222222	3.90448342490694	16.1608103478058	9.01900119244968	2.64780319859724
ENSP00000361769	ENSG00000117016	1	40620679	40665657	-	Non-elusive	0	3.63492854769026	51.4	NA	NA	NA	NA	NA	NA	NA	NA	NA	NA	3.157	0.0445	0.1112	1.2038	0.97406	1.4108	146.248	15.7602116666667	2.90070849809501	18.9077374346068	4.90692038699841	2.32921285105908
XP_005270952.4	NFYC	1	40735270	40771603	+	Non-elusive	0	2.77877571111848	43.2	NA	NA	NA	NA	NA	NA	NA	NA	NA	NA	2.9449	0.055	0.0826	NA	NA	NA	42.2959	25.5853011111111	3.91576585347338	137.474703517626	80.2425962505518	2.65888564196126
ENSP00000494128	ENSG00000117013	1	40783814	40840452	+	Non-elusive	0	2.84739778350421	55.5	NA	NA	NA	NA	NA	NA	NA	NA	NA	NA	4.3256	0.0177	0.0883	1.3517	2.1733	4.1026	34.3986	6.61947759074074	3.45755452433983	25.1604212850905	4.39833174261901	2.21496214302469
ENSP00000361721	ENSG00000179862	1	40861051	40862366	-	-	0	2.59153678131132	73.5	0.0082	0.0233	0.1862	0.7778	1e-04	0.1114	0.0707	0.7147	0.042	0.3194	23.5562	0	0.7599	0.55928	0.975	0.71394	78.375	19.8530512777778	3.71749608243409	48.6443706128385	12.2870835354378	2.16561954743429
XP_024309320.1	CTPS1	1	40981863	41012565	+	-	0	1.86815620988468	44.2	0.0219	0.0199	0.0106	0.4364	0.0023	0.1048	0.0248	0.4533	0.0048	0.2488	3.2244	0	0.0651	NA	NA	NA	60.656	15.9512096296296	3.66446998907973	50.9993347856035	22.5256622598482	2.64044045529531
ENSP00000352299	ENSG00000171790	1	41015597	41023237	-	-	0	1.23382260274878	57.3	0.0012	0.0463	0.141	1.0616	NA	NA	0.1422	0.5443	0.0195	0.1953	5.3658	0	0.1309	0.089913	-0.60439	1.3405	61.1897	1.96037461111111	2.22646159502153	3.44361848621496	1.56435603778384	2.56690782454093
ENSP00000318094	ENSG00000010803	1	41027202	41160898	-	-	0	1.82347225586963	39.7	NA	NA	NA	NA	NA	NA	NA	NA	NA	NA	3.2835	0.0598	0.0449	-0.013427	1.9527	2.9604	75.4129	31.4437574074074	3.79757286824163	424.657482174955	281.280205670255	2.67181014307481
ENSP00000361668	ENSG00000127129	1	41478775	41484671	-	Non-elusive	0	1.19254285913854	57	NA	NA	NA	NA	NA	NA	NA	NA	NA	NA	6.2744	0	0.8479	0.78894	0.12899	1.5525	19.0261	1.5540369037037	2.76241397770034	5.78599007802875	0.642705205594619	1.39533810111269
ENSP00000361664	ENSG00000127124	1	41506365	41918498	-	Non-elusive	0	1.2183214663021	48	0.0046	0.0135	0.0781	0.528	0.0132	0.0925	0.1438	0.8112	0.6202	1.1564	4.1103	0.0364	0.0776	-0.87277	1.1744	6.339	8.94213	2.5217177037037	3.72571648568817	648.058206849866	196.65966311295	2.378174898816
ENSP00000361662	ENSG00000044012	1	42153421	42155824	+	-	0	1.48335883297803	59.9	0.0089	0.0134	0.2201	1.2234	NA	NA	NA	NA	NA	NA	6.2396	0	0.416	-0.75997	0.32161	1.6184	40.0156	1.16567513703704	1.03186954864508	43.0722280933029	3.23976782034944	0.407954710654933
ENSP00000349493	ENSG00000197273	1	42162691	42164718	-	Non-elusive	0	1.47383469680588	57.5	NA	NA	NA	NA	NA	NA	NA	NA	NA	NA	5.4241	0	0.4931	-1.1083	-1.0715	1.3405	484.135	11.2144367648148	0.53758998462924	79.4071706296979	5.54662633312782	0.253811497777848
ENSP00000361653	ENSG00000198815	1	42176539	42334965	-	-	0	1.59980071054006	38.4	8e-04	0.0085	0.0241	0.2505	NA	NA	NA	NA	0.0044	0.0713	2.973	0.0252	0.0694	-1.0184	1.3132	4.7613	46.4207	23.2567755555556	3.88883135113847	259.861166391114	154.806412448063	2.67169956099281
ENSP00000414330	ENSG00000177181	1	42380806	42422578	+	Non-elusive	0	2.7930508893872	43.6	0	0.023	0.0569	0.5841	NA	NA	NA	NA	NA	NA	4.5723	0.0239	0.0479	1.6252	1.2193	1.5321	13.6345	2.24715950222222	3.24603608060772	33.1767166135346	9.67676644964032	2.07753409671658
ENSP00000361646	ENSG00000066185	1	42430329	42456267	-	Non-elusive	0	2.72337511768871	42.8	NA	NA	NA	NA	NA	NA	NA	NA	NA	NA	5.2431	0	0	0.84842	0.70574	1.8696	64.0958	3.6392247037037	3.14491896881326	2.9764186153123	1.58018827085141	2.58353811791471
ENSP00000361642	ENSG00000127125	1	42456559	42460414	+	-	0	2.66255365521071	45.4	NA	NA	NA	NA	NA	NA	NA	NA	NA	NA	4.9274	0	0	-1.0946	0.80245	1.6514	50.8189	33.538362962963	3.9176475440987	44.5862725935426	21.6198777334211	2.59090738879662
ENSP00000339280	ENSG00000186409	1	42534889	42654664	+	-	0	3.89485017345993	39.7	NA	NA	NA	NA	NA	NA	NA	NA	NA	NA	4.9008	0.0334	0.0751	1.1228	0.90585	1.9606	7.71459	1.60533133333333	3.68938553203759	71.7624446766389	42.0448251592567	2.60494951626899
ENSP00000306614	ENSG00000171960	1	42658425	42676758	+	-	0	4.1582017559492	43.8	NA	NA	NA	NA	NA	NA	NA	NA	NA	NA	2.2363	0.0545	0.1091	0.24357	1.6707	1.0997	67.629	18.2079677777778	3.86961524503819	36.7565168925311	22.1991007244716	2.66162159293422
ENSP00000361626	ENSG00000065978	1	42682427	42702349	+	-	0	4.33530486483139	40.4	NA	NA	NA	NA	NA	NA	NA	NA	NA	NA	2.5599	0.2008	0.1004	0.29413	1.715	3.5007	1311.63	436.680157407407	3.76338533361004	204.788246775094	97.0391113578025	2.59054123562741
ENSP00000296387	ENSG00000164007	1	42733093	42740254	-	Non-elusive	0	5.48920586874525	59.6	0.0028	0.051	0.0116	0.8359	1e-04	0.0924	0.0352	2.3258	0.0031	0.11	4.1888	0.1396	0.2793	1.4581	0.77894	1.4009	188.742	4.20149409888889	0.612502718641917	16.9566505763586	4.57588518783963	2.01796028848832
ENSP00000236040	ENSG00000117385	1	42746375	42767012	-	Non-elusive	0	10.0138763715434	50	0.002	0.0038	0.0822	0.5926	0.014	0.1711	NA	NA	0.0949	0.4456	3.4887	0.0485	0.0969	0.52708	0.75493	0.4807	106.999	24.620622962963	3.72268744159652	92.8763379684944	45.2843397154334	2.58164418258552
ENSP00000361603	ENSG00000164008	1	42767269	42779488	+	-	0	10.3837538753653	43.5	0	0.0087	0.0755	0.5207	0.0175	0.2013	NA	NA	0.0281	0.2665	3.2733	0.0818	0.0818	0.42438	-0.29985	1.6956	31.7911	14.2314007407407	3.94687106961024	31.288024221724	22.088095696661	2.69576203438525
ENSP00000490716	ENSG00000274386	1	42787990	42798230	+	-	0	13.1952233291548	46.3	0.0083	0.0159	0.1827	0.5965	0.0292	0.2426	0.0446	1.9977	0.0354	0.1374	3.027	0.0976	0	NA	NA	NA	2.44113	0.264330037037037	3.54340255757845	NA	NA	NA
ENSP00000361599	ENSG00000177868	1	42807056	42817252	-	-	0	7.2951622652521	41.4	NA	NA	NA	NA	NA	NA	NA	NA	NA	NA	4.0208	0.0981	0.1961	0.67351	0.3744	-0.25796	50.3663	17.4192003703704	3.87974248502599	42.8328419524659	24.9388730157207	2.64317860468374
ENSP00000361595	ENSG00000164010	1	42817088	42844993	+	-	0	3.59813000043692	43.2	NA	NA	NA	NA	NA	NA	NA	NA	NA	NA	3.8343	0.1433	0.1433	0.22979	0.70547	0.96209	17.3164	7.52248444444444	3.86640643695103	228.609092590354	32.5810688260793	2.00847781995546
ENSP00000361580	ENSG00000164011	1	42846573	42852473	+	-	1	3.64032544509479	47.3	0.0015	0.0057	0.0725	0.5254	NA	NA	NA	NA	NA	NA	2.8809	0.1695	0	0.43482	0.52795	2.6524	21.2059	10.1501777777778	3.88759680257872	8.01822618044202	5.23414763391436	2.65776422404347
ENSP00000416293	ENSG00000117394	1	42925375	42959176	-	-	0	3.12989045383412	52.9	9e-04	0.006	0.0157	0.6602	0.0149	0.1658	NA	NA	0.0261	0.2512	5.3547	0.0296	0.0592	0.11607	2.9256	3.9005	703.839	59.71407	3.27619009463861	619.669460091668	137.67736089995	2.1738862144775
ENSP00000334415	ENSG00000186973	1	43147952	43156396	+	Non-elusive	0	3.06402722607049	44	0	0	0.1426	0.5792	0.0615	0.203	0.1615	0.6356	0.0482	0.2063	8.2889	0	0.1184	0.7442	0.050365	1.3242	20.5171	1.72984147222222	2.71371585379744	10.5093395603485	1.92085611975764	1.74411226415225
ENSP00000407323	ENSG00000117395	1	43164175	43172570	-	Non-elusive	0	3.18901520932468	45	0	0.0135	0.0731	0.6649	0.0197	0.1334	0.1056	0.8366	0.0455	0.2094	6.9081	0	0.1191	0.27328	0.26613	1.2279	64.7793	29.3995962962963	3.91434765549901	30.056381576425	20.9981023913904	2.65902753102168
ENSP00000479773	ENSG00000243710	1	43172330	43254355	+	Non-elusive	0	3.51994046272132	44	0.0019	0.0065	0.0598	0.6394	0.0332	0.0902	0.0545	0.6213	0.0231	0.1871	4.8155	0.0244	0.2438	0.61137	0.44981	1.0878	29.9673	1.08088281481481	2.30026319134312	7.14564479815263	2.10828893147467	2.38270844425646
ENSP00000429275	ENSG00000179178	1	43270025	43274002	+	Non-elusive	0	6.83523662124489	58.3	NA	NA	NA	NA	NA	NA	NA	NA	NA	NA	5.279	0	0.2514	0.23791	0.53519	-1.9509	89.0282	12.5363563740741	3.02713491727221	16.1299451686179	2.84207545022245	1.65316686790892
ENSP00000430918	ENSG00000253313	1	43281883	43285579	-	-	0	7.03415080214441	53.8	0	0.0117	0.1687	0.5323	NA	NA	NA	NA	NA	NA	4.3278	0	0.2705	-0.035906	0.055651	-0.54977	33.289	6.08744582962963	2.81503885247896	12.9773872457274	2.53606548665842	1.84767809326041
ENSP00000361554	ENSG00000066056	1	43300993	43323108	+	Non-elusive	0	7.16446018351253	54.6	0.0017	0.0124	0.0346	0.524	0.0046	0.1478	0.0727	0.5031	0.0123	0.1568	2.3965	0	0.1356	1.5257	1.5116	2.2679	51.2593	13.8355693333333	3.6050645784004	130.388141993793	37.5764431911441	2.30051803605103
ENSP00000361548	ENSG00000117400	1	43337849	43352772	+	-	0	11.6877045348294	48.4	NA	NA	NA	NA	NA	NA	NA	NA	NA	NA	1.6081	0	0.134	2.4206	0.39478	2.7161	1.47414	0.278863027777778	3.75067767255228	1.63784702790203	0.469912121823228	2.19825485373904
ENSP00000361540	ENSG00000117399	1	43359013	43363203	+	Non-elusive	0	8.27037021721537	52	0	0.0041	0.0264	0.5137	0.0049	0.0967	0.0349	0.7432	0.0153	0.2301	2.1475	0	0.2386	1.1415	1.8304	2.2193	119.217	7.52217187037037	2.3007999962695	21.4302738931236	10.5480804052831	2.54429382043054
ENSP00000477602	ENSG00000066322	1	43363398	43367738	-	Non-elusive	0	9.16032532241074	57.5	0.0112	0.0168	0.04	0.4293	0.0018	0.0585	0.0694	0.5902	0.0174	0.2609	1.1518	0	0.2304	-1.7227	1.8091	3.1177	274.728	64.9518888888889	3.74853094717129	59.4101180623536	27.7758827373655	2.51460713809903
ENSP00000290663	ENSG00000159479	1	43383917	43389808	-	-	0	4.89822194543381	46.8	0.002	0	0.018	0.397	0.009	0.1145	0.0342	0.5033	0.0164	0.1497	2.5458	0	0.1697	1.4011	0.97021	1.2696	70.0977	33.3949612962963	3.91125119762538	16.1592557721404	10.1345427085963	2.63558799547406
XP_006710564.1	SZT2	1	43389937	43451161	+	-	0	2.44754388970668	49.7	0.0013	0.0136	0.0151	0.4842	0.0026	0.1212	0.0238	0.7618	0.0457	0.2646	2.3193	0	0.245	NA	NA	NA	25.2502	12.2860148148148	3.85322437205566	62.9908515722821	35.2993712505925	2.66214823306953
ENSP00000361511	ENSG00000178922	1	43451154	43453825	-	Non-elusive	0	4.09215533821664	59.5	0	0.0212	0.0829	0.5385	0.0752	0.231	0.1065	0.616	0.0434	0.1266	4.8653	0	1.497	-1.4038	-0.90538	-0.77435	NA	NA	NA	26.6095397489001	14.3361046897103	2.60851820150724
ENSP00000353030	ENSG00000142949	1	43530876	43623666	+	Non-elusive	0	2.55841407566327	56	NA	NA	NA	NA	NA	NA	NA	NA	NA	NA	4.3431	0.0539	0.0862	-0.59596	2.7957	7.856	115.411	35.0976209444444	3.71461730644445	302.336338543759	163.380183788345	2.53241396790733
ENSP00000494063	ENSG00000284989	1	43650149	43931014	+	-	0	2.55799803765008	44.8	NA	NA	0.0227	0.834	1e-04	0.0964	0.0187	0.4737	0.0065	0.1074	3.3432	0.0427	0.0641	NA	NA	NA	NA	NA	NA	NA	NA	NA
ENSP00000361473	ENSG00000066135	1	43650158	43705515	+	-	0	2.7086166901091	46.8	NA	NA	NA	NA	NA	NA	NA	NA	NA	NA	2.5471	0	0	0.79748	3.6814	6.6168	27.2099	14.4266814814815	3.87874610536135	63.0400037209555	42.6767452479376	2.67465799116508
ENSP00000262915	ENSG00000126091	1	43707556	43931130	+	Non-elusive	0	3.16388470804124	44.2	0	0.0044	0.0079	0.4277	1e-04	0.0751	0.0119	0.3208	0.026	0.2447	3.5737	0.0537	0.0805	0.27489	1.498	3.0013	43.2506	13.0994107407407	3.83101279691709	340.020079306838	165.384790370656	2.60726246435572
ENSP00000387435	ENSG00000117407	1	43933320	43937239	+	-	0	4.26744699983235	63.8	0	0	0.0424	1.2158	6e-04	0.5739	0.0749	1.0237	0.0756	0.1498	5.8673	0	0	0.4367	1.2174	1.5563	6.69011	1.57895558148148	3.62766199918563	3.39958177481142	0.891144056724166	2.4241201369423
ENSP00000361418	ENSG00000117408	1	43946939	43968022	+	Non-elusive	0	4.10541533607223	51.7	NA	NA	NA	NA	NA	NA	NA	NA	NA	NA	2.1817	0	0	2.15	3.4891	6.1089	92.0173	27.8167627777778	3.84546067306639	21.6739649042197	14.9739947525617	2.6802934569759
ENSP00000255108	ENSG00000132768	1	43970004	43973369	+	Non-elusive	0	4.8447432805141	56	0.0043	0.0078	0.0941	0.5692	0.0226	0.129	0.1278	0.6083	0.0482	0.1649	2.9709	0	0	0.2176	0.75887	1.7335	41.1359	17.3045248148148	3.92739516547149	18.2289858999103	7.8804248007561	2.62529832211151
ENSP00000434729	ENSG00000117410	1	43974944	43978213	+	-	0	16.6654762755041	55.7	0	0.0122	0.0518	0.5307	0.0023	0.0644	0.0238	0.3704	0.0047	0.0933	4.893	0.6116	0.3058	0.27503	1.8134	3.0388	194.598	70.8707888888889	3.92364299763352	141.921929836849	58.4838217733576	2.62266567142227
ENSP00000310696	ENSG00000117411	1	43979936	43991170	+	Non-elusive	0	7.43881574053411	55	NA	NA	NA	NA	NA	NA	NA	NA	NA	NA	3.8273	0.089	0.178	-0.31669	1.884	2.7007	57.8095	27.5818517222222	3.90924623441828	38.4411659105974	23.3701954370348	2.6485391233322
ENSP00000361392	ENSG00000159214	1	43991608	43996528	+	Non-elusive	0	8.15717715058149	57.5	0.0135	0.0158	0.2824	0.609	NA	NA	0.2655	0.5463	NA	NA	3.2514	0.2032	0.2032	0.34034	-0.67771	0.32234	47.2713	9.2010312037037	3.68365982277025	19.2415358634044	10.1717789128173	2.54994874965815
ENSP00000353791	ENSG00000196517	1	43997528	44017325	-	Non-elusive	0	5.69712457983706	56.5	0.0013	0.0099	0.0174	0.6455	0.0053	0.2242	0.0257	0.5163	0.0091	0.106	3.8388	0	0.101	0.12216	1.9849	3.242	70.2969	10.5923118518519	3.47116104549508	128.064346363873	23.7696674292367	2.10386647916963
ENSP00000361373	ENSG00000171872	1	44118850	44135140	+	Non-elusive	0	3.73061744383422	45.4	0.0078	0.0087	0.4387	0.6317	NA	NA	NA	NA	NA	NA	4.481	0	0.0614	-0.36866	-0.12481	0.48812	24.5488	0.628201902592593	1.39014224257786	0.729552600462312	0.222712675743847	2.48356234439316
ENSP00000489024	ENSG00000283039	1	44137821	44141631	-	Non-elusive	0	2.1208393676263	53.7	NA	NA	NA	NA	NA	NA	NA	NA	NA	NA	8.6591	0.2624	1.312	NA	NA	NA	0.222668	0.00412348148148148	0	NA	NA	NA
ENSP00000361363	ENSG00000178028	1	44213491	44220681	+	Non-elusive	0	2.06786129968037	52.2	0	0.0145	0.0079	0.5712	0.0011	0.104	0.0138	0.5775	0.002	0.1483	3.0594	0	0	-0.053283	2.2939	3.2153	54.8329	24.7787746296296	3.88941842381031	39.8946408292024	17.9222451371627	2.64491181475183
ENSP00000361331	ENSG00000117419	1	44221070	44355208	-	-	1	2.30740578367741	47.7	NA	NA	NA	NA	NA	NA	NA	NA	NA	NA	2.3036	0.0149	0.0224	-0.031229	2.2027	2.3505	98.2064	41.879402962963	3.91937838576685	114.49900874081	90.7130406477809	2.69583152761947
ENSP00000347548	ENSG00000187147	1	44405194	44651723	+	Non-elusive	0	2.2224091868046	47.2	NA	NA	NA	NA	NA	NA	NA	NA	NA	NA	4.2469	0.0446	0.0487	0.020037	2.2243	4.8377	47.7845	18.3128212962963	3.90923947187209	331.632406798518	84.5368248369211	2.45793348254699
ENSP00000361311	ENSG00000126106	1	44653247	44674555	-	Non-elusive	0	2.47660930957439	49.4	0.002	0.0202	0.0646	0.7571	0.0284	0.0798	0.0962	0.6003	0.0676	0.1423	4.3174	0.0939	0	0.8343	1.007	1.5771	28.2502	6.07545333333333	3.85388918877246	19.1034359701426	12.3949831282923	2.68190034911975
ENSP00000420716	ENSG00000198520	1	44674713	44725591	+	Non-elusive	0	2.47072194495232	47.5	NA	NA	NA	NA	NA	NA	NA	NA	NA	NA	3.6361	0.0197	0.1179	2.0131	1.5244	1.9738	28.1594	3.28218231481481	3.53862140402199	38.5307536839762	17.574043643873	2.52914317919113
ENSP00000361298	ENSG00000142945	1	44739820	44767767	+	-	0	3.49304011756575	49.1	0.0024	0.0036	0.048	0.4388	0.0772	0.2009	0.0612	0.5904	NA	NA	2.5404	0.0358	0.1073	-0.57394	1.3944	3.897	159.471	5.79678155555556	1.91093352821711	81.6199246556956	24.1945238218213	2.41262608804329
ENSP00000379888	ENSG00000142937	1	44775437	44778779	+	-	0	8.94534394847482	54.7	NA	NA	NA	NA	NA	NA	NA	NA	NA	NA	4.1879	0.2991	0.8974	-0.55929	2.4175	3.4482	3172.86	766.262259259259	3.75662167477289	2229.52904272766	1006.83756219273	2.48841157223546
ENSP00000361281	ENSG00000142959	1	44783585	44787705	-	-	0	10.041816995058	59	0	0.017	NA	NA	0.0125	0.2152	0.0615	0.7321	0.0399	0.2213	2.9119	0	0.728	1.7738	2.0114	1.9388	23.4656	2.00134672222222	3.2874856137321	14.7570731860865	2.74593947860767	1.96271872588359
ENSP00000361275	ENSG00000173846	1	44800225	44805990	+	Non-elusive	0	13.5601100306071	59.7	0.0015	0.0063	0.0263	0.513	0.0246	0.1952	0.0346	0.4613	0.0234	0.1734	3.1217	0	0.8672	-0.11568	1.2379	2.8326	45.3061	14.4069109259259	3.74549216169267	20.4785725438697	8.23190332482955	2.52219158267437
ENSP00000395461	ENSG00000222009	1	44808482	44814129	+	-	0	6.14722606423851	58.1	NA	NA	NA	NA	NA	NA	NA	NA	NA	NA	5.1346	0	0.7082	2.4886	1.7808	2.5144	26.015	7.13325312962963	3.49955154906768	13.0288700359674	6.39836957344899	2.49189635228546
ENSP00000361266	ENSG00000117425	1	44821933	44843063	-	Non-elusive	0	6.50101462263932	53.2	0.002	0.0135	0.0426	0.4589	0.0266	0.2508	0.0259	0.4601	0.013	0.1321	2.7921	0	0.142	0.035608	0.78477	2.4341	50.0916	7.23482	3.3993252339301	49.2161999277351	20.8457218051722	2.49481341493204
ENSP00000353575	ENSG00000070785	1	44850778	44986610	-	Non-elusive	0	3.494374057767	42.5	0.0012	0.0064	0.0432	0.3802	0.0073	0.092	0.0649	0.5082	0.0305	0.1367	3.8945	0.0074	0.0368	1.4113	1.0436	3.6301	31.0749	15.8302811111111	3.90497566760822	131.229600008965	85.7838667928915	2.66890776199267
ENSP00000361245	ENSG00000126107	1	45002540	45011329	-	Non-elusive	0	2.69203848845885	56.7	NA	NA	NA	NA	NA	NA	NA	NA	NA	NA	4.2093	0	0.1138	0.58631	2.1494	4.8348	48.4507	28.4436361111111	3.89551235056877	29.5095142749983	16.7499988009288	2.67164088060338
ENSP00000246337	ENSG00000126088	1	45012147	45015575	+	-	0	2.70032558211304	52.3	NA	NA	NA	NA	NA	NA	NA	NA	NA	NA	5.541	0	0	0.73447	1.1116	1.1313	100.816	44.1926666666667	3.92611163871979	157.83250654255	33.7386962438956	2.31051106792028
ENSP00000352614	ENSG00000162415	1	45016399	45206556	-	-	1	2.83861653940202	40.4	NA	NA	NA	NA	NA	NA	NA	NA	NA	NA	3.1185	0.0263	0.1367	2.6792	2.3161	5.1047	19.4316	4.62316105555556	3.64769638045049	293.510613654861	113.630349663212	2.32263446263447
ENSP00000335060	ENSG00000186603	1	45326905	45328533	+	-	0	2.86517118374547	62.8	0.0013	0.0068	0.1171	1.0301	0.018	0.1372	0.1572	0.5583	0.0441	0.2305	0.6139	0	0	1.2079	0.93302	0.5916	12.6443	1.75503763333333	3.46184835321949	3.39148421027681	1.88093074115456	2.54087500417226
ENSP00000361170	ENSG00000132781	1	45329242	45340388	-	Non-elusive	0	2.8698639684479	51	0.0036	0.0088	0.0986	0.5332	0.0262	0.0961	0.0762	0.4674	0.0443	0.1479	1.8839	0.0897	0.0897	-0.12723	-0.20721	0.66218	37.7614	13.6372583333333	3.82985118335297	21.4409197660868	11.2597112498861	2.65066275463774
ENSP00000361162	ENSG00000132773	1	45339670	45343975	+	Non-elusive	0	2.81699209632503	53.5	0.0043	0.0057	0.0772	0.4223	0.0319	0.139	0.0957	0.6297	0.0319	0.1384	2.7868	0	0.2322	0.11855	1.0668	-0.12725	37.5395	11.6547998148148	3.83474331857843	7.4564565466276	5.2705834696739	2.65745237448274
ENSP00000361158	ENSG00000070759	1	45343883	45491166	-	-	0	7.17823558969205	42.2	0.0019	0.0101	0.0543	0.4008	0.0036	0.0621	0.0323	0.4744	0.0149	0.137	2.4307	0.0136	0.0679	-0.098434	0.49443	2.3585	22.9588	8.26583392592593	3.78500010825427	169.79890475392	53.0209198625971	2.37517730244074
ENSP00000486197	ENSG00000280670	1	45494909	45499974	-	-	1	5.81376034018803	51.7	0.0127	1e-04	0.5028	1.3473	NA	NA	NA	NA	NA	NA	2.9609	0.5922	0.3948	NA	NA	NA	12.4978	4.05515801851852	3.81187206920145	NA	NA	NA
ENSP00000383840	ENSG00000132763	1	45500053	45513382	+	Non-elusive	0	5.0138776971976	48	0.0021	0.0141	0.0637	0.4818	0.0084	0.0902	0.1261	0.5949	0.0566	0.202	3.6009	0.075	0.075	-1.6501	-1.0759	-0.76444	9.14072	3.16301811111111	3.90912139581411	8.50882402648293	4.63793063030865	2.63700300488471
ENSP00000262746	ENSG00000117450	1	45511036	45521938	-	Non-elusive	0	4.99687695190506	47.1	NA	NA	NA	NA	NA	NA	NA	NA	NA	NA	5.2279	0.0917	0.5503	-0.12942	0.19986	-1.0792	790.598	295.714898148148	3.90390978229957	132.733876711301	70.8835912081493	2.60454123066562
ENSP00000361140	ENSG00000117448	1	45550543	45570049	+	Non-elusive	0	7.30223970123408	49.1	0.0033	0.0106	0.0315	0.442	0.0129	0.1224	0.064	0.6768	0.6642	66.4256	3.4859	0.0513	0.1025	0.52898	-0.021182	1.1901	102.493	47.8775888888889	3.86848872492993	89.6927445142605	59.3891870037028	2.66941000293935
ENSP00000255120	ENSG00000132780	1	45584060	45618894	+	Non-elusive	0	7.20197951551255	42.8	NA	NA	NA	NA	NA	NA	NA	NA	NA	NA	1.7798	0.1722	0.0287	-0.27853	0.6057	4.9649	106.356	40.4722759259259	3.85433942381132	173.013809466599	85.3010415420679	2.6245701889204
ENSP00000432172	ENSG00000159588	1	45620111	45624057	-	Non-elusive	0	5.84273039137947	58.6	NA	NA	NA	NA	NA	NA	NA	NA	NA	NA	7.094	0.5067	0.5067	0.58173	1.1415	-0.23444	25.6176	3.13330962962963	3.55869275095716	4.72160860531318	1.28646636679134	2.15004821310939
ENSP00000347224	ENSG00000159592	1	45627306	45686630	-	Non-elusive	0	2.88313817233752	40.8	NA	NA	NA	NA	NA	NA	NA	NA	NA	NA	2.5959	0.118	0.0337	-2.1761	-0.13309	3.4382	59.7175	31.3335222222222	3.89610786617934	208.478672080523	121.523565150615	2.63514060264765
ENSP00000361095	ENSG00000159596	1	45687214	45694443	+	-	0	2.55202950146104	44.5	0.0065	0.0147	0.1976	0.3222	0.0442	0.1513	0.2622	0.7073	0.0461	0.1525	2.7663	0.6916	0	1.3983	0.20328	0.34166	55.1173	17.8509087037037	3.90303999151144	26.065976045115	18.3863540257627	2.68106189226238
ENSP00000379739	ENSG00000197429	1	45698711	45750649	-	Non-elusive	0	2.51627490662823	42.4	0	0.0038	0.0303	0.4218	0.0069	0.1002	0.0673	0.5138	0.0163	0.1836	2.8687	0.1925	0.154	-0.59032	0.49522	2.8847	13.2412	4.90596796296296	3.88346353325588	38.9921130277427	27.8344063662397	2.6686813461001
ENSP00000354671	ENSG00000086015	1	45803613	46036124	+	-	0	2.50602789209044	41.1	NA	NA	NA	NA	NA	NA	NA	NA	NA	NA	2.4085	0.129	0.0817	-0.83533	2.0395	3.7311	105.387	34.0737775925926	3.70980072432769	225.844903453995	125.679252999448	2.64192074290539
ENSP00000262741	ENSG00000117461	1	46040140	46132642	-	-	0	2.86143500965734	40.2	9e-04	0.0133	NA	NA	0.0043	0.0475	0.0218	0.4941	0.032	0.1978	2.3134	0.1081	0	1.5921	0.044445	1.5417	69.5204	14.5393157222222	3.66575441035275	179.288638494339	72.6625896918696	2.52260990443958
ENSP00000439913	ENSG00000278139	1	46043661	46176488	-	-	0	2.68407480899932	42.2	NA	NA	0.0244	0.4285	0.0023	0.0422	0.0132	0.4652	0.0124	0.1512	2.5446	0.0678	0	NA	NA	NA	NA	NA	NA	NA	NA	NA
ENSP00000361072	ENSG00000117472	1	46175087	46185958	+	-	0	3.35209709588674	50.7	0	0	0.2108	0.4872	0.0616	0.1379	0.1904	0.5401	0.535	4.6446	3.2193	0.184	0.092	-0.91806	0.544	0.66764	240.542	24.103063162963	2.62775593019031	51.0535318735404	5.51984458404092	1.43896240236739
ENSP00000480059	ENSG00000250719	1	46175486	46176478	-	Elusive	5	5.87413408969803	54.9	NA	NA	NA	NA	NA	NA	NA	NA	NA	NA	10.0705	1.007	0	NA	NA	NA	247.481	4.59009261296296	0.013673894754075	0.0966521596082336	0.0390285714389459	2.36367830397038
ENSP00000361060	ENSG00000085998	1	46188683	46220305	-	Non-elusive	0	5.38569252312001	49.4	0.0017	0.0059	0.035	0.42	0.0025	0.108	0.0227	0.4887	0.0065	0.1689	2.5298	0.1897	0.0316	-0.23984	0.89899	1.3178	61.944	30.6653590740741	3.91165449893008	65.8677638933078	34.0561612279615	2.64724343093119
ENSP00000361048	ENSG00000171357	1	46203334	46221261	+	Non-elusive	0	9.88072552756017	46.8	0	0	0.063	0.515	0.1426	0.5471	0.0529	0.5291	0.0188	0.1999	2.9005	0.2789	0	0.51139	0.34323	1.243	18.0257	5.10086587777778	3.70686695421552	8.80021405180997	2.82832580338494	2.52275142999189
ENSP00000361043	ENSG00000085999	1	46247732	46278472	+	Non-elusive	0	7.49841997579082	46.5	0.0026	0.0063	0.0265	0.4028	0.005	0.1124	0.0414	0.5237	0.0165	0.2099	2.8626	0.1301	0.0325	-0.26834	-0.25231	1.7072	32.6231	2.0578162962963	2.82540212114379	46.2951543106943	13.3595497979633	2.38954752312875
ENSP00000477792	ENSG00000132128	1	46277462	46303608	-	Non-elusive	0	6.21771783108237	48.2	0	0.0032	0.02	0.3411	0.0214	0.1105	0.1764	0.6083	0.0579	0.1702	2.6007	0.153	0.0382	0.86733	3.0813	5.0932	48.342	26.515567037037	3.873384706624	102.301746335974	73.7774817504809	2.68542379954274
ENSP00000309565	ENSG00000173660	1	46303631	46316776	+	-	1	4.50315703473542	46.3	NA	NA	NA	NA	NA	NA	NA	NA	NA	NA	2.8906	0.1521	0.0761	-0.29641	0.16699	0.91685	692.671	246.933759259259	3.89731684449246	313.692596929836	96.4603227508128	2.51841254828547
ENSP00000419740	ENSG00000117481	1	46340177	46362191	+	-	0	4.8971082575739	48	0.0014	0.0026	0.0749	0.3535	0.038	0.1874	0.1821	0.7287	0.0382	0.1961	9.4481	0.0908	0.2725	1.0282	0.83207	1.8734	83.246	7.17320666666667	3.55876513812506	55.173875506236	33.5429931505726	2.64236033461918
ENSP00000243167	ENSG00000117480	1	46394265	46413845	+	Non-elusive	0	5.10825859464509	55.4	0.0029	0.0363	0.0858	0.632	0.0134	0.1609	0.1405	0.7104	0.2839	1.2379	3.4728	0.0511	0.1021	-0.36201	0.63763	1.3359	138.944	30.2221566666667	3.65456963808845	15.3565711514645	10.6599528774003	2.6666855121719
ENSP00000353132	ENSG00000197587	1	46506997	46514226	+	Non-elusive	0	4.65759987224869	55.9	NA	NA	NA	NA	NA	NA	NA	NA	NA	NA	5.9474	0.2766	0	0.17533	0.83056	3.0648	2.6184	0.0738215	1.24405914953397	2.31963702045139	0.296588673714921	1.25704143674925
ENSP00000489149	ENSG00000282881	1	46532166	46533614	-	Elusive	7	5.09170524845703	65.2	0.0071	0.0504	0.1634	1.1733	NA	NA	NA	NA	0.0029	0.1897	8.2816	1.3803	0.6901	NA	NA	NA	0.910144	0.0787592148148148	2.15842400697852	NA	NA	NA
ENSP00000419705	ENSG00000162456	1	46547380	46551527	-	-	0	5.10594842992086	58.3	0.0106	0.0122	0.0831	0.4905	NA	NA	NA	NA	NA	NA	8.1967	0.7232	0.2411	0.13154	-0.37223	-1.692	3.11728	0.198363546296296	2.20742960603812	0.344882105135086	0.0737852963341575	2.11673940012752
ENSP00000361014	ENSG00000079277	1	46557418	46604214	-	Non-elusive	0	8.40346222643729	46.9	0.0022	0.0185	0.0376	0.5123	0.0286	0.1074	0.0378	0.3857	0.0368	0.1829	3.7396	0.0855	0.0214	0.1546	1.4388	1.4345	98.6145	29.5553759259259	3.8386109150643	90.0100140316788	44.5270623736796	2.61415780083565
ENSP00000271139	ENSG00000142961	1	46607719	46615133	-	-	0	7.49067678264731	53.2	0	0.024	0.0098	0.9391	0.0019	0.0693	0.0122	0.5069	0.0041	0.2603	4.1807	0.1349	0.1349	1.8658	0.63806	1.0164	20.4985	12.1318274074074	3.86752100607807	14.0454910488638	4.15755251207062	2.41185889863386
ENSP00000460964	ENSG00000123472	1	46632737	46668454	-	Non-elusive	0	5.14762657646064	40.7	0.0022	0	0.0331	0.26	0.0241	0.1172	0.1061	0.6154	0.031	0.226	4.9275	0.028	0.028	0.021497	1.1829	2.4018	66.2652	30.7574	3.89373527456657	74.3384483867539	42.33984724273	2.66051984782741
ENSP00000455854	ENSG00000186118	1	46671828	46673594	+	-	0	3.64537766112569	51.4	0.0174	0.0082	0.1582	0.3973	NA	NA	0.2264	0.4104	NA	NA	5.6593	0	0	0.67408	0.82389	-0.72575	449.634	8.45659878333333	0.136607065709494	0.159227751849847	0.0533882334521998	2.16298706133939
ENSP00000361001	ENSG00000159658	1	46675159	46719064	-	Non-elusive	0	3.16003548268413	40.2	0.0036	0.0067	0.1048	0.3373	0.034	0.0988	0.1312	0.4393	0.0367	0.1506	4.0541	0	0	-0.51404	0.39437	1.7311	78.4907	44.8667388888889	3.9178675006165	144.030769801966	86.1970466354635	2.62051605098009
ENSP00000360991	ENSG00000142973	1	46799046	46819349	+	-	0	2.88313223485995	49.7	NA	NA	NA	NA	NA	NA	NA	NA	NA	NA	6.2057	0.2463	0.0985	-0.39764	-0.20845	1.1904	173.658	18.4178791203704	2.99691636497272	3.89230327216658	1.18190293407413	2.12962146077801
ENSP00000311095	ENSG00000187048	1	46929177	46941465	-	-	0	2.92939733927025	48.4	NA	NA	NA	NA	NA	NA	NA	NA	NA	NA	6.8354	0.4882	0.1627	0.29568	-1.1193	-1.1111	234.467	5.37756591666667	0.720444241835498	202.52024156911	14.2789901580356	0.321516460810268
ENSP00000360968	ENSG00000186377	1	47023568	47050751	+	-	0	2.71899040002175	39.2	NA	NA	NA	NA	NA	NA	NA	NA	NA	NA	3.274	0.2207	0.0736	0.28327	1.2867	1.1206	54.4343	10.4957983111111	3.49971114329162	18.7684382883171	6.06695282470283	2.42418586541586
ENSP00000334246	ENSG00000186160	1	47067488	47118319	+	-	0	3.25032619345013	39.8	NA	NA	NA	NA	NA	NA	NA	NA	NA	NA	5.3903	0.118	0.0197	1.1063	0.11137	-0.21923	6.52952	0.922911727777778	3.49245353170252	3.12647742760152	0.993720867407641	2.42014331665197
ENSP00000360958	ENSG00000162365	1	47137455	47149741	+	-	0	4.62070604388351	48.6	NA	NA	NA	NA	NA	NA	NA	NA	NA	NA	6.5109	0.1628	0	0.20145	-1.1691	-2.2069	75.0458	1.72233116296296	0.90683379865657	17.3237068225518	1.22400457392229	0.33638690354528
ENSP00000294338	ENSG00000162366	1	47183593	47190055	-	-	0	4.81806637230575	57.5	0.0079	0.0383	0.0958	0.8692	0.0203	0.1851	0.2216	0.9369	NA	NA	5.8796	0.3095	0.1547	-0.92065	0.42184	0.48399	457.14	26.488147337037	2.31731499057249	2.95928043154386	1.00633560700353	2.12407214171727
ENSP00000294339	ENSG00000162367	1	47216292	47229771	-	Non-elusive	0	4.49651841003109	52.9	0	0	0.0185	0.7432	0.0124	0.22	0.036	0.58	0.0084	0.1283	3.4125	0.1484	0	1.2513	0.97854	2.0481	24.1032	4.29796994814815	3.63615948955466	98.7215507228543	12.1896296427526	1.67460763032542
ENSP00000360944	ENSG00000123473	1	47250142	47314140	-	Non-elusive	0	5.97116778981489	40	0.0051	0.0118	0.105	0.4502	0.0199	0.1205	0.1548	0.6629	0.0638	0.2099	4.3438	0.1094	0	1.5363	1.1251	5.0424	21.8626	1.60425618518519	3.19134611796922	132.926000612297	37.0261386082163	2.37816448541158
ENSP00000360939	ENSG00000162368	1	47333797	47378839	+	Non-elusive	0	6.23885918003565	42.2	0.0029	0.0059	0.0078	0.2312	0.0025	0.1068	0.0219	0.6221	0.0555	0.1889	4.6622	0	0	0.96983	1.9299	2.7266	166.018	74.7081851851852	3.88068193231439	74.8135666063252	48.0990912448899	2.67149223970081
ENSP00000334472	ENSG00000186790	1	47416072	47418052	+	-	0	1.87478071761249	68.2	1e-04	0.0544	0.0467	1.0665	0.0696	0.53	0.04	1.2273	0.0143	0.4147	10.0959	1.0096	3.0288	-0.94667	0.56756	0.88598	2.28272	0.155923890740741	2.87269436454915	0.428226278191207	0.114670268944083	2.18854115024135
ENSP00000335493	ENSG00000186564	1	47436017	47440691	+	-	0	1.32562953199596	64.9	NA	NA	NA	NA	NA	NA	NA	NA	NA	NA	3.4225	0.2139	0.2139	-1.175	0.99971	1.0948	16.5454	1.20674852222222	2.95175442190309	8.09767832474155	0.835377214034519	1.36337032958062
ENSP00000476820	ENSG00000269113	1	47760528	47996895	-	Non-elusive	0	0.536842339374855	48.7	NA	NA	NA	NA	NA	NA	NA	NA	NA	NA	3.6976	0.0169	0.055	1.5216	2.9886	3.0914	44.8045	4.54759465833333	3.17538311167172	519.130057519966	52.2081423216218	1.41709768892044
ENSP00000236495	ENSG00000117834	1	48222687	48248644	+	Non-elusive	0	1.04407331781144	49	0.0023	0.0275	0.0589	0.624	0.0162	0.0815	0.1211	0.6957	0.0467	0.1775	4.1606	0.077	0.0385	0.15372	0.80162	-0.2286	30.9774	2.02852008703704	3.05093180023506	21.1067341634994	3.38628934924859	1.65064254535289
ENSP00000360913	ENSG00000132122	1	48295372	48472173	-	Non-elusive	0	0.506258988357128	37	NA	NA	NA	NA	NA	NA	NA	NA	NA	NA	4.2081	0.0339	0.0509	1.1534	0.19871	-0.41081	76.9588	7.79182686666667	3.52705656019396	218.075853836145	77.2865518979516	2.51754007572799
ENSP00000360905	ENSG00000186094	1	48532855	50023913	-	Non-elusive	0	0.525728199272017	39	NA	NA	NA	NA	NA	NA	NA	NA	NA	NA	2.4211	0.0221	0.053	0.88749	1.3153	2.5527	2.9446	0.34368157037037	3.08412920878963	546.832512395172	103.193712494444	2.15871513521195
ENSP00000360899	ENSG00000162373	1	48727523	48776918	-	-	0	0.511401140497601	44	0	0.0029	0.0059	0.2712	0.0017	0.0065	0.0093	0.401	0.0176	0.064	2.8545	0.0202	0.0202	-0.53807	1.7039	2.5437	25.1193	8.54485933333333	3.75844862355083	25.1836174529138	15.6861915877626	2.62078192873903
ENSP00000349594	ENSG00000162374	1	50106265	50201399	+	-	0	0.522531950962616	40.5	0	0.0155	0.0015	0.3301	1e-04	0.061	0.0016	0.1818	0.0179	0.1258	1.9867	0.021	0	0.23509	2.8548	3.3071	31.6288	2.54127143574074	2.49156530345983	162.226966226596	40.77559613616	2.07892808906898
ENSP00000383909	ENSG00000142700	1	50417550	50423500	-	-	0	0.535325355456036	60.1	0.0022	0.0071	0.0179	0.8882	NA	NA	0.1547	7.9298	0.0074	0.1158	2.8567	0	0.168	-1.1291	1.4027	2.6141	4.54923	0.261511351481481	2.07867192921402	10.7320186392487	1.26532773991371	1.26295093734226
ENSP00000379457	ENSG00000185104	1	50437028	50960263	-	Non-elusive	0	0.54989663907102	38.3	NA	NA	NA	NA	NA	NA	NA	NA	NA	NA	2.5686	0.0153	0.021	1.2735	2.1266	5.2862	41.0367	13.753997962963	3.90234925188646	760.985428156187	407.11151378836	2.6374719120209
ENSP00000262662	ENSG00000123080	1	50960745	50974633	+	-	1	1.15136691925464	41	0	0	0.0216	0.2171	0	0.0488	0.0987	1.3796	0.0151	0.112	1.8	0.072	0.144	1.1414	1.0811	1.6555	34.0296	10.8173105555556	3.74498697606243	21.9343630924685	6.93262140949199	2.45469611033156
ENSP00000360824	ENSG00000204006	1	51102234	51148086	+	-	0	1.27067224915341	37.9	0.0064	0.0259	0.3062	0.5515	NA	NA	NA	NA	NA	NA	2.9006	0.0218	0.0654	0.75918	1.0854	-0.37611	35.691	0.660944444444444	0	1.2571425005753	0.320799548729313	2.27640766336836
ENSP00000242719	ENSG00000123091	1	51236271	51273455	+	-	0	1.0359305097814	41.2	0	0	0.0041	0.121	1e-04	0.0855	5e-04	0.5433	1e-04	0.086	3.6305	0.0269	0.0807	0.31947	1.4772	2.0757	192.91	86.0760037037037	3.89286369377196	167.77681742166	77.5412742036034	2.61255323852847
ENSP00000393952	ENSG00000085831	1	51287258	51322210	-	Non-elusive	0	1.52495313492241	51.9	7e-04	0.0226	0.0317	0.5452	0.0044	0.0721	0.0477	0.5361	0.0224	0.1949	2.6321	0	0.0286	0.95127	2.2807	3.5774	35.5402	2.41906322592593	3.05476326627707	25.4352122205517	6.27359735900738	2.27096104822855
ENSP00000360798	ENSG00000085832	1	51354263	51519328	-	Non-elusive	0	1.57563438979619	38.1	0.0017	0.0116	0.0509	0.3298	0.0172	0.0926	0.0699	0.4928	0.0453	0.1556	3.9196	0.0363	0.0424	0.36869	0.78142	4.5608	72.8101	35.5707018518519	3.91577915069038	312.540454249245	187.230511786292	2.63060517463846
ENSP00000412733	ENSG00000117859	1	51617092	51788469	+	-	0	1.70752322536501	39	NA	NA	NA	NA	NA	NA	NA	NA	NA	NA	2.1006	0.0117	0.0408	0.68863	2.6559	5.2466	110.838	41.8301074074074	3.84471583965581	211.8291590272	152.79229200235	2.68135251969308
ENSP00000346890	ENSG00000078618	1	51789191	51878805	-	Non-elusive	0	1.87527040729534	39.3	NA	NA	NA	NA	NA	NA	NA	NA	NA	NA	3.9279	0.0893	0.0335	0.82628	2.5573	5.7509	143.926	52.8598481481481	3.89051564825336	242.169388819666	156.74522538298	2.67887161416472
ENSP00000360718	ENSG00000169213	1	51907956	51990764	-	-	0	1.90100128453373	44.4	0.0023	0.0101	0.0121	0.6558	0.0069	0.1531	0.0192	0.5115	NA	NA	3.5383	0.0966	0.1087	0.80675	0.94451	2.0364	17.5133	1.63729433055556	2.87995175526691	88.9606515939842	31.5696761893984	2.34225160451119
ENSP00000360688	ENSG00000117862	1	52020131	52056171	-	-	0	1.91887542934838	43	0	0.0064	0.0268	0.407	0.0882	0.2427	0.0428	0.5385	0.0198	0.1148	3.6625	0	0.0555	0.66422	0.51718	0.80084	66.1658	26.7796055555556	3.92062466387054	74.9502692241621	53.5851339164135	2.68261855205948
ENSP00000360676	ENSG00000198841	1	52032103	52033816	-	-	0	2.42633053900933	55.4	NA	NA	NA	NA	NA	NA	NA	NA	NA	NA	8.168	0	1.1669	-0.56369	-0.49843	0.72508	39.2849	10.4819053703704	3.84017427760536	7.23819149653762	3.01169818092504	2.55249060055896
ENSP00000360664	ENSG00000134717	1	52056125	52090716	+	-	0	2.8197154504294	41.2	NA	NA	NA	NA	NA	NA	NA	NA	NA	NA	3.5557	0.0578	0.0578	1.3831	1.8628	2.0598	26.7658	14.6736118518519	3.9317270770378	77.7564961691836	55.8578827025703	2.69526032199915
ENSP00000287727	ENSG00000157077	1	52142094	52346685	+	Non-elusive	0	3.49380722669069	40.8	0.0031	0.009	0.0551	0.3383	0.0132	0.0664	0.0667	0.4226	0.0441	0.2124	3.1086	0.044	0.0587	0.84959	1.7979	5.5725	42.5206	13.8188718148148	3.84516227023331	174.304429943428	101.848073075162	2.62201435519566
ENSP00000360642	ENSG00000154222	1	52350593	52366193	-	Non-elusive	0	2.68775917677776	53.7	0.0012	0.0074	0.0998	0.4287	0.021	0.086	0.1079	0.5228	0.0577	0.1955	2.7562	0	0.0641	0.56043	-1.0089	2.0388	42.9338	17.8478448148148	3.90115575505452	20.776476003764	15.0443348502552	2.67427874744665
ENSP00000360623	ENSG00000085840	1	52372829	52404459	-	Non-elusive	0	2.53197980926958	44.8	0.0066	0.0143	0.1149	0.7171	0.01	0.114	0.1509	0.6492	0.1255	0.2925	2.3711	0.0316	0	0.57426	0.2355	2.1972	30.1698	1.64437422222222	2.77852942916306	26.7081332160844	7.2147081358444	2.41825901187261
ENSP00000257181	ENSG00000134748	1	52404564	52420839	+	-	0	2.71859440901641	41.4	NA	NA	NA	NA	NA	NA	NA	NA	NA	NA	2.1504	0	0	0.19249	2.1098	3.6087	40.9244	19.4374075925926	3.88749371755826	53.4834156192138	37.3340937659998	2.66516561307824
ENSP00000257177	ENSG00000134744	1	52423275	52552982	-	-	0	4.0256028340244	38.3	0.0018	0.0064	0.0402	0.3302	0.0065	0.0606	0.0599	0.3403	0.0239	0.1525	3.107	0.0077	0.0154	1.5707	2.7573	8.1835	29.1119	12.0739807407407	3.83068236356768	398.723977262808	257.75031131706	2.67812887819036
ENSP00000354677	ENSG00000116157	1	52602372	52609051	+	Non-elusive	0	3.08021315075003	49.7	0	0.042	0.054	0.5264	0.0054	0.115	0.0882	0.5758	0.037	0.1191	6.4371	0	0	0.83956	0.1836	0.58005	28.9251	8.40490407407407	3.77443274652913	106.145220402241	28.4671632305448	2.41507966043615
ENSP00000429726	ENSG00000182183	1	52633344	52657065	+	-	0	2.85460866373729	44.4	0.0036	0.0157	0.0635	0.6854	0.0444	0.2544	0.0685	0.2199	NA	NA	3.7939	0.0422	0.2108	-0.18433	-0.27803	-0.34472	4.43382	0.473004811111111	3.23402753624613	16.0936050907112	5.46531161658474	2.43685172112764
ENSP00000360593	ENSG00000162377	1	52684451	52698366	-	Non-elusive	0	2.80846471264391	46	0	0.0179	0.0505	0.724	0.0178	0.1321	0.1544	0.7854	0.0238	0.2328	5.8925	0.0719	0.0719	0.026166	0.67242	1.5461	21.6624	7.03969038888889	3.90346743540039	4.62245451984814	2.95421303948899	2.67117380579367
ENSP00000294353	ENSG00000162378	1	52726509	52827342	+	Non-elusive	0	3.11573624847551	41.3	0.0013	0.0068	0.0093	0.4922	0.002	0.1149	0.0098	0.3789	0.0077	0.1903	4.5124	0.0595	0.0496	-0.97051	3.9832	4.9711	40.0529	12.5702857407407	3.85829602329684	131.647882510823	103.168069856674	2.69369481420149
ENSP00000360583	ENSG00000203995	1	52842736	52894998	+	-	0	3.09625596305724	43.4	0.0041	0.0037	0.169	0.492	1e-04	0.1021	0.0418	0.6253	0.0017	0.1294	4.7261	0.0383	0.1148	1.9622	1.221	1.6621	6.72374	0.420305592592593	2.59180014915492	10.3158509721492	2.36572054744139	2.2972165961097
ENSP00000360577	ENSG00000121310	1	52895984	52921767	-	-	0	3.05555434303399	47.7	NA	NA	NA	NA	NA	NA	NA	NA	NA	NA	3.1415	0.0776	0.0776	-0.14129	0.093749	0.6853	214.591	56.0950005555556	3.73115438615505	262.631547426429	97.3140274604808	2.52537521959497
ENSP00000360569	ENSG00000116171	1	52927229	53051703	+	-	0	2.87068193049259	40	0.0019	0.0092	0.0514	0.5514	0.009	0.1842	0.0527	0.5242	0.0189	0.1682	5.8245	0.0643	0.0884	0.23514	1.2649	2.5885	122.562	30.1573816666667	3.88381781314897	215.774567265068	86.9906709454375	2.61607355821599
ENSP00000308315	ENSG00000174348	1	53062213	53085502	+	Non-elusive	0	3.70486024737881	55.9	0.0032	0.0258	0.0269	0.7683	0.0018	0.088	0.0443	0.4988	0.0118	0.1183	7.3422	0.1717	0.3006	-0.61924	0.78247	1.4851	255.131	54.6316525	3.31356756463685	32.7128789293219	7.64089396872319	2.15552923284482
ENSP00000478639	ENSG00000162383	1	53087179	53142632	-	Non-elusive	0	4.08607611192346	53.2	9e-04	0.0343	0.0364	0.847	0.001	0.093	0.0291	0.3988	0.0109	0.1483	7.8624	0.2164	0.6492	-0.23964	0.073815	0.51542	9.31899	2.07707364685185	3.52431686182437	130.925356958155	9.29079494827498	0.374928969023323
ENSP00000360541	ENSG00000157184	1	53196429	53214197	+	Non-elusive	0	3.493135987784	44.7	0.005	0.0064	0.0641	0.4963	0.0135	0.0886	0.099	0.5884	0.0279	0.1871	2.6451	0.1126	0.0563	-1.1679	0.39664	0.94605	26.3525	9.59906259259259	3.87513982490686	41.2288047415381	19.8513444495544	2.55220561234966
ENSP00000294360	ENSG00000162384	1	53214099	53220617	-	-	0	3.45443598930112	46.9	NA	NA	NA	NA	NA	NA	NA	NA	NA	NA	3.2214	0.3068	0.1534	-0.65333	0.058044	0.50041	140.189	69.6508351851852	3.87515762532485	31.841234069546	18.4985461114053	2.62096803716409
ENSP00000360525	ENSG00000162385	1	53226892	53238610	-	-	1	2.14726231723347	41.6	0	0	6e-04	0.6405	NA	NA	NA	NA	0.0038	0.1392	2.9013	0.256	0.0853	1.2686	2.5685	2.5783	65.4036	25.2877827777778	3.89188726289829	43.0032651383849	25.1254520988742	2.65313532990362
ENSP00000303634	ENSG00000157193	1	53242364	53328014	-	-	0	2.1792189679219	51.8	0.0021	0.0265	0.0412	0.6804	0.0077	0.0948	0.0293	0.5841	0.032	0.2045	3.5259	0.1051	0.0934	1.4452	2.5202	5.6679	40.7461	5.73571575925926	3.28375963056621	171.382618111221	36.7595849540819	2.09582685319055
ENSP00000360500	ENSG00000143006	1	53459399	53467488	+	-	0	2.07181502835427	54.9	0.0057	0.0402	0.191	0.9434	0.0268	0.0573	0.0878	0.5553	0.6435	1.0985	5.5624	0.3708	0.2472	0.4434	1.0603	2.6667	122.442	2.2710902462963	0.012468485793296	0.129211122437738	0.0334189511258615	2.07132526085607
XP_016855897.1	GLIS1	1	53506237	53739171	-	Non-elusive	0	2.04620027916018	50.8	NA	NA	NA	NA	NA	NA	NA	NA	NA	NA	4.4304	0.0601	0.0859	NA	NA	NA	12.8866	2.0568807	3.4057599433494	25.6456938808269	4.59359244357898	1.98383850939484
ENSP00000360483	ENSG00000058804	1	53765460	53838860	-	Non-elusive	0	1.98986306899424	40.3	0.0047	0.0092	0.068	0.4858	0.0168	0.1075	0.0795	0.4927	0.0243	0.1667	2.7384	0.0136	0.0272	-0.8748	1.0942	5.1683	37.223	6.8015712962963	3.7801015930776	121.520329776184	46.6195671944001	2.59805742376662
ENSP00000072644	ENSG00000058799	1	53851733	53889834	-	Non-elusive	0	2.75173457554494	43.5	0	0.0034	0.0694	0.632	0.0252	0.1348	0.0328	0.4229	0.0097	0.1848	4.2517	0.0262	0.0787	1.4547	-0.14445	2.2587	54.6608	24.219097037037	3.91380256639166	23.1411618663554	14.854133035975	2.66383289785088
ENSP00000354643	ENSG00000211452	1	53894187	53911086	+	-	0	2.7349412182991	48.1	NA	NA	NA	NA	NA	NA	NA	NA	NA	NA	5.4438	0.0592	0.2959	0.19811	0.47876	2.5619	124.365	3.73907399444444	1.24198951465812	45.6047240951138	3.71636409791013	0.927937749982636
ENSP00000194214	ENSG00000081870	1	53921561	53945929	-	-	0	4.86146559297727	39.9	NA	NA	NA	NA	NA	NA	NA	NA	NA	NA	3.8574	0.041	0.041	-0.65601	0.56374	0.91698	30.2274	9.94831425925926	3.85969600607499	57.4211695125127	33.6659916376808	2.66016172350277
ENSP00000360421	ENSG00000116212	1	53946077	53968168	+	Non-elusive	0	5.50422645960291	43.1	0.0023	0.0255	0.0627	0.5499	0.0213	0.1119	0.1637	0.5573	0.0517	0.1488	2.0822	0.0905	0.2263	0.70338	-0.21928	1.151	48.6421	18.6996766666667	3.83121182804461	19.8256023038395	10.8589985834003	2.65448297508813
ENSP00000360411	ENSG00000203985	1	54008833	54018130	-	Non-elusive	0	4.63197318749235	54.5	0.0054	0.0366	0.1344	0.7799	0.0245	0.0997	0.0959	0.522	0.0732	0.1252	4.7322	0.2151	0	0.13343	0.27925	0.50235	3.95394	0.244627727777778	1.92389463226819	5.04425622700334	0.852225535919329	1.60218045926024
ENSP00000234831	ENSG00000116209	1	54026681	54053438	-	-	0	6.044356945182	38.8	0	0.0031	0.0298	0.3582	0.0095	0.0689	0.0701	0.5528	0.019	0.21	3.0271	0.1495	0.0374	0.2253	0.43796	0.044631	86.9367	47.0370166666667	3.91682453854332	168.822732053459	93.241393270932	2.67026290764529
ENSP00000234827	ENSG00000116205	1	54053601	54106082	+	Non-elusive	0	5.61032299430953	41.9	0.0022	0.007	0.0492	0.3901	0.0346	0.1506	0.0786	0.4969	0.0582	0.1481	2.5342	0.0572	0	0.65124	0.28879	-0.023242	6.82092	2.45405131481481	3.89967742384127	28.614057838535	16.4537355888567	2.66258441263378
ENSP00000490901	ENSG00000256407	1	54132686	54196433	-	-	0	6.46257247313416	49.7	NA	NA	NA	NA	NA	NA	NA	NA	NA	NA	4.4237	0	0.1255	NA	NA	NA	NA	NA	NA	2.18208402064375	1.30316635988733	2.6379132709991
ENSP00000434343	ENSG00000215883	1	54174419	54195616	-	-	0	2.39074304293774	48.9	NA	NA	NA	NA	NA	NA	NA	NA	NA	NA	3.9155	0	0	0.64095	-0.23489	1.3356	6.44043	3.01368898148148	3.88871320117325	11.3295628127548	6.69667296224793	2.65005847444451
ENSP00000473980	ENSG00000116221	1	54200196	54225464	+	Non-elusive	0	2.85207315160195	49.7	0.0027	0.0064	0.1556	0.7503	0.0146	0.0742	0.1568	0.6149	0.043	0.2032	5.1051	0.0396	0.0396	0.63847	0.50204	1.1618	118.261	41.5899592592593	3.90263066440996	40.6833099707058	26.4628581849187	2.64025538708354
ENSP00000360371	ENSG00000157216	1	54226632	54406419	-	-	0	2.42404094551449	50.9	NA	NA	NA	NA	NA	NA	NA	NA	NA	NA	4.0826	0.0334	0.0612	-1.3156	2.7512	4.9036	141.733	49.6565444444444	3.81544566135564	763.709205727585	308.196804194521	2.61459470255799
ENSP00000360366	ENSG00000162390	1	54548228	54639192	+	Non-elusive	0	2.46375204799389	50.9	0.0053	0.0304	0.0996	1.0429	0.0094	0.2137	0.0684	0.6173	0.0265	0.2363	5.9583	0.2309	0.3628	0.926	0.53887	1.1565	7.94766	2.33971554074074	3.67586582625074	202.485925164276	50.1207261495291	2.30726099828212
ENSP00000306888	ENSG00000162391	1	54609182	54623556	-	Non-elusive	0	2.48086631851843	51.8	0.0079	0.0373	0.117	0.6782	NA	NA	0.0997	0.4968	0.0292	0.1559	5.6348	0.3478	0.4174	-1.3568	-0.18562	-0.2805	45.0986	1.97928155740741	1.95036076896549	28.9597106840772	3.32264448281592	1.52705467507206
ENSP00000360329	ENSG00000243725	1	54715822	54742657	+	-	0	4.76149987245982	42.1	0.0079	0.0116	0.0901	0.5162	0.0429	0.1419	0.1398	0.3993	0.0511	0.2557	8.4961	0.4099	0.0373	0.55029	0.25323	1.925	57.6367	26.2479385185185	3.91152384666015	12.3420273984024	8.65844771678568	2.68838634337953
ENSP00000360327	ENSG00000162396	1	54756898	54764514	-	Non-elusive	0	5.03530105705356	49.8	0.002	0.0055	0.0964	0.5786	0.0245	0.1524	0.1346	0.6376	0.0281	0.1569	8.1397	1.1816	0	0.77994	0.28778	1.8772	11.9853	3.54014648148148	3.86364049838723	5.00601555338833	2.48241369048839	2.61689599292902
ENSP00000360323	ENSG00000006555	1	54779712	54801267	-	Non-elusive	0	3.99367857733759	52.3	0.0015	0.0285	0.0702	0.9926	NA	NA	0.0861	0.632	0.0374	0.1397	4.5463	0.2783	0.0464	2.1679	1.0967	1.5418	124.687	7.10496122592593	2.49873819272794	18.0680356676654	4.29739285417277	2.02271910916562
ENSP00000360320	ENSG00000162398	1	54806102	54842252	+	Non-elusive	0	4.73032101985721	47.1	0.0078	0.0284	0.1721	0.7131	0.0342	0.1397	0.1422	0.6302	0.039	0.1778	6.8601	0.2766	0.4426	0.69301	0.19712	0.48569	16.0187	0.754396577777778	1.89667665667581	6.32651916928783	0.702449560911146	1.52358136877538
ENSP00000360316	ENSG00000116133	1	54849633	54887218	-	Non-elusive	0	4.54611875111623	47.7	8e-04	0.0353	0.014	0.6488	0.0092	0.176	0.0535	0.5685	0.019	0.1303	5.4808	0.133	0.2661	0.65323	1.5014	3.4599	1544.19	127.484029814815	3.15481036686703	4455.60330335893	396.35661127478	1.12710336620551
ENSP00000360315	ENSG00000143001	1	54980792	54992293	+	-	1	3.21541931364578	52.9	NA	NA	NA	NA	NA	NA	NA	NA	NA	NA	8.5203	0.2608	0	0.3791	0.18672	-0.24674	48.3039	2.99610472777778	2.79476337147897	4.59366402662311	0.663868142424443	1.75168047965632
ENSP00000360312	ENSG00000162399	1	54998193	55011784	+	Non-elusive	0	0.814714204076597	52.1	0.0091	0.0339	0.0774	0.9142	0.0376	0.1448	0.1766	0.4853	0.0897	0.2382	6.9894	0.4414	0	-1.4241	0.066336	-0.60478	12.4703	0.497393623333333	1.5643683471666	1.15009181071968	0.202366329058133	1.90566848349516
ENSP00000303208	ENSG00000169174	1	55039548	55064852	+	Elusive	2	0.809278493539645	55.5	0.0031	0.0234	0.1133	0.6817	0.0529	0.2273	0.0995	0.6984	0.0441	0.1942	6.6785	0.079	0.2766	1.0054	0.27241	0.16232	25.5472	1.88883028518519	2.21486376692319	27.4488246544641	5.2739690472927	1.85471028892568
ENSP00000294383	ENSG00000162402	1	55066359	55215113	-	Non-elusive	0	0.807128559436947	37.8	4e-04	0.0094	0.0094	0.4601	0.0017	0.0825	0.0115	0.4298	0.006	0.16	2.8974	0.0269	0.0269	0.61647	4.9858	10.23	47.7324	18.437142962963	3.87698008938655	321.582301701397	153.439925976586	2.64305636981048
ENSP00000492927	ENSG00000284686	1	56248294	56524495	-	-	0	0.768732782444779	42.1	NA	NA	NA	NA	NA	NA	NA	NA	NA	NA	5.1158	0.0072	0.105	NA	NA	NA	NA	NA	NA	NA	NA	NA
ENSP00000360296	ENSG00000162407	1	56494747	56579568	-	-	0	0.74520645944959	43	NA	NA	NA	NA	NA	NA	NA	NA	NA	NA	4.3267	0.0472	0	0.8582	1.4322	2.9981	376.448	88.0315355925926	3.638864633814	879.826238301936	211.650175632421	2.42861973948577
ENSP00000360290	ENSG00000162409	1	56645322	56715335	+	-	0	0.736975148671576	36.6	0	0.0218	0.008	0.5102	4.5916	20.1459	0.0173	0.4667	0.0242	0.2566	4.342	0.0143	0.0428	0.58718	1.985	1.875	26.0901	4.62315952592593	3.59590086639562	232.940756199414	51.3959922817435	2.21752624677832
ENSP00000345972	ENSG00000187889	1	56718804	56819371	-	-	0	1.1907151435152	38.4	0.011	0.0113	0.2205	0.6312	0.0405	0.1311	0.2517	0.6798	NA	NA	4.6933	0.0497	0.1591	0.19181	-0.3294	-2.0875	12.8219	1.05019097962963	2.68426070304772	96.4462234903883	14.4789719671952	2.01149035819756
ENSP00000354458	ENSG00000157131	1	56854806	56918221	+	-	0	0.682243254807135	40.6	0.0011	0.0113	0.1909	0.6781	0.0377	0.1483	0.1812	0.8478	0.0697	0.1108	5.0934	0	0.0473	-1.1046	-1.0735	0.74884	274.073	5.0862900462963	0.0196285380091642	95.243994642376	6.83771060410505	0.420672817744533
ENSP00000360281	ENSG00000021852	1	56929210	56966015	-	-	0	0.724468188601838	42.8	0.0046	0.0161	0.1462	0.6939	0.0438	0.1457	0.1049	0.7231	0.0618	0.2161	5.1079	0.0272	0	-2.1894	-0.74307	0.10874	295.259	5.52725343018519	0.0753622983783828	64.1195844554088	4.620383451744	0.411409030416814
ENSP00000360280	ENSG00000173406	1	56994778	57424057	-	Non-elusive	0	0.706610696369888	41.1	0	0.0057	0.0167	0.2533	0.017	0.0449	0.0101	0.1516	0.0086	0.098	5.0876	0.0116	0.028	0.89598	1.5184	4.6717	23.6614	1.98235275907407	2.9370082435344	3236.39819032298	499.107118328393	1.77037331465191
ENSP00000360270	ENSG00000162600	1	58480719	58546800	-	Non-elusive	0	0.72556830137205	36.4	0.0104	0.0101	0.1049	0.8811	3.0657	12.8237	0.1829	0.5329	0.0371	0.2722	5.4024	0.0605	0.0151	0.71464	0.4938	1.0372	15.1407	7.08487759259259	3.9007088668454	111.931036476427	52.1801726599729	2.63675027877792
ENSP00000360269	ENSG00000184292	1	58575423	58577773	-	-	0	0.494085967429147	58.6	0	0.0132	0.0826	1.0873	0.0622	0.1387	0.1047	0.6862	0.748	3.1992	9.7831	0.4254	0.4254	1.9852	0.56189	0.69014	1419.1	93.1138645185185	2.15482987809578	126.702446471387	16.7153965457725	1.49393096466775
ENSP00000418734	ENSG00000162601	1	58654739	58700092	-	Non-elusive	0	0.485841030732568	36.3	0.0011	0.0095	0.101	0.3972	0.0404	0.1935	0.1126	0.7989	0.0324	0.1689	6.1075	0.1102	0.022	0.43916	1.2187	4.8982	31.8388	15.3574318518519	3.84011553692831	75.6133259579061	57.5554926427185	2.69112930266577
ENSP00000360266	ENSG00000177606	1	58780788	58784327	-	-	0	0.968139898981517	56.7	0	0.017	0.0098	0.6409	1e-04	0.0636	0.0144	0.4431	0.0036	0.0711	5.0847	0	0.565	-1.1862	1.193	1.5454	528.967	177.379735185185	3.69143123257309	1706.46470681334	423.150396469938	2.0449132452396
ENSP00000360262	ENSG00000172456	1	59296981	59762724	+	-	0	0.934362377765379	40.6	0.0826	0.0957	0.0514	0.5181	0.025	0.1147	0.0686	0.2818	0.0241	0.0929	4.2019	0.015	0.1245	-0.67033	-0.11646	0.57448	6.32673	1.82909868518519	3.86032315647406	96.904072385872	58.1868701531158	2.60513659222248
ENSP00000360252	ENSG00000134709	1	59814861	59876378	+	Non-elusive	0	0.499852900432159	34.3	8e-04	0.0085	0.028	0.8187	0.0076	0.1237	0.0321	0.6964	0.0504	0.2468	2.7147	0.0325	0.0325	0.51387	0.84891	3.6602	56.4719	6.50026599259259	3.29667868915071	76.3828770831462	26.812930032393	2.44794768157373
ENSP00000360247	ENSG00000134716	1	59893308	59926790	-	-	0	0.475486303617024	39.8	NA	NA	NA	NA	NA	NA	NA	NA	NA	NA	2.9567	0.0299	0	0.54906	0.13637	0.083886	42.3588	7.64981640555556	3.31123603046887	64.576486201797	15.0661708570645	1.81475156067778
ENSP00000360244	ENSG00000162598	1	59990394	60073770	-	-	0	0.488325531751624	38.3	0.0031	0.0043	0.2246	0.5214	NA	NA	0.2265	0.4456	NA	NA	3.3462	0.0959	0.024	-0.74684	-0.21463	-1.2364	6.92441	0.281648986296296	2.17698817587966	9.03497520594296	1.09777406797805	1.51423512901506
ENSP00000360231	ENSG00000162599	1	61081862	61455562	+	-	1	0.583949399950281	38.8	0	0.0029	0.0063	0.1848	0.1086	0.1893	0.0047	0.1257	0.0016	0.0316	3.4707	0.0375	0.0241	-0.11401	3.231	4.8479	42.6118	15.1185874888889	3.79042981177782	1408.60293824394	687.637008842267	2.59300085146114
ENSP00000475700	ENSG00000162604	1	61681046	61725141	-	Non-elusive	0	0.577056164464304	39.5	0	0	0.0284	0.4016	1e-04	0.0934	0.015	0.6484	0.0303	0.1588	5.5107	0.0454	0	-0.33744	0.12784	1.2726	23.9814	11.1682201851852	3.9097717789779	88.7244526486002	57.4710808959067	2.68725981230748
ENSP00000360195	ENSG00000132854	1	62236979	62319414	-	-	0	1.51332700618518	47	0.009	0.0148	0.1499	0.6385	0.0264	0.1284	0.133	0.5826	0.0851	0.1949	6.1017	0	0.1213	0.79462	0.20258	2.5063	35.5519	1.3368274712963	2.30048201426658	210.379633197383	37.6056485754985	2.11397165254515
ENSP00000343526	ENSG00000162607	1	62436655	62451804	+	Non-elusive	0	1.24660744687671	39	0.0018	0.0089	0.0573	0.5476	0.0136	0.09	0.1143	0.7022	0.0467	0.1563	3.8944	0	0	-0.73751	1.0556	4.5884	54.6613	18.3603338888889	3.8363808764847	97.9630028191663	53.7189257688444	2.64284349284021
XP_011540628.1	DOCK7	1	62455011	62688358	-	-	0	1.23861360210069	36.1	5e-04	0.0088	0.0075	0.511	0.0225	0.1444	0.0114	0.4907	0.0688	0.2913	2.6655	0.0043	0.09	NA	NA	NA	17.5708	5.719404	3.82082092217641	268.547851821628	147.557890466278	2.6245767236209
ENSP00000360170	ENSG00000132855	1	62597487	62606159	+	-	0	1.28658969184339	29.4	0.0025	0.0027	0.127	0.7708	0.0206	0.1225	0.1194	0.7399	1.2764	5.0704	1.153	0	0.3459	-0.63108	-0.094195	0.43185	133.778	2.74726861666667	0.583728662210269	186.179492207918	15.4293822580784	0.829248154712782
ENSP00000322159	ENSG00000125703	1	62784135	62865513	+	Non-elusive	0	1.39733388694371	35.4	0	0	0.0507	0.5027	0.0062	0.0661	0.0655	0.4776	0.0286	0.1519	3.9322	0.0123	0.0246	-0.060975	-0.43731	-0.027794	22.7068	8.56269407407407	3.88492481732202	64.6367155276584	36.5586753387769	2.63566453099332
ENSP00000360157	ENSG00000187140	1	63323041	63325126	+	-	0	1.31063562082937	64	NA	NA	NA	NA	NA	NA	NA	NA	NA	NA	5.2733	1.4382	0	-0.75825	0.95107	2.083	49.4977	1.61708855092593	1.95690188828166	18.06253794049	2.24212338568495	1.51417054197773
ENSP00000360149	ENSG00000088035	1	63367590	63438562	+	Non-elusive	0	1.59801480903152	37.9	0.0029	0.0157	0.0901	0.4442	0.0152	0.0933	0.089	0.3929	0.0347	0.1156	4.3115	0.0564	0.0282	0.60408	1.5266	3.0273	10.751	4.54575888888889	3.87630306102532	57.9161871397766	22.7619479871094	2.62877240773358
ENSP00000360133	ENSG00000142856	1	63440773	63523194	-	-	0	1.63083109482351	37	0.0023	0	0.2946	0.6347	0.0622	0.0745	0.22	0.4448	NA	NA	4.6953	0.0607	0.0607	-0.044467	0.49404	0.48307	15.5116	3.98461009259259	3.80646251866577	104.236921469697	61.1792376520744	2.65390552959738
ENSP00000360129	ENSG00000203965	1	63523390	63572693	+	Non-elusive	0	1.48254357883902	35.1	0.0044	0.0028	0.0886	0.451	0.0276	0.0987	0.4197	0.9039	0.0411	0.1461	4.6447	0.1014	0.0608	1.0426	1.0339	0.68673	12.0567	3.97384287037037	3.84021973942887	65.1589880123626	25.8137161433408	2.5518506788162
ENSP00000360124	ENSG00000079739	1	63623093	63660221	+	-	0	1.05622990805519	41.5	0.0036	0.0132	0.0536	0.6366	1.9372	1.5899	0.0178	0.5923	0.0084	0.157	5.8714	0	0	-1.3568	-0.22776	0.31749	426.442	44.1507407407407	3.64824916044954	70.1761803307305	32.8129206525051	2.57833484497894
ENSP00000360120	ENSG00000185483	1	63774043	64181498	+	Non-elusive	0	1.00541487726757	41	0	0.0172	0.0136	0.5291	0.0021	0.1037	0.0135	0.5711	0.008	0.1793	3.8041	0.0245	0.0221	1.0864	2.1715	4.7909	18.2549	3.02984815555556	3.41643616824771	1033.43988645652	250.038442896551	2.24334107059969
ENSP00000290039	ENSG00000158966	1	64470792	64693058	+	Non-elusive	0	0.870076995599275	39.9	NA	NA	NA	NA	NA	NA	NA	NA	NA	NA	3.1944	0.036	0.0675	0.71762	1.712	4.2786	32.6967	10.5690646444444	3.73541876740823	355.740939218492	132.824651419344	2.48723803998116
ENSP00000360112	ENSG00000162437	1	64745095	64833232	+	Non-elusive	0	0.853016693536693	37.2	0.0049	0.0088	0.0941	0.652	0.0086	0.0982	0.0964	0.5392	0.0302	0.1707	2.6776	0	0.0113	0.21207	0.7203	2.3956	22.8229	9.45419200740741	3.83417473725877	97.6818819177856	45.8247379986622	2.61224714577039
ENSP00000343204	ENSG00000162434	1	64833229	64966504	-	Non-elusive	0	0.973204212305889	42.7	4e-04	0.0126	0.0239	0.4986	0.0029	0.0968	0.0571	0.5732	0.0214	0.1944	3.9467	0.0375	0.0675	0.47017	4.6073	6.4354	139.896	59.4184962962963	3.85451075199992	257.604962684796	126.095394110423	2.57730737935315
ENSP00000378743	ENSG00000162433	1	65147830	65232145	+	Non-elusive	0	1.45045254119285	42.5	0.0041	0.0134	0.0537	0.53	0.0107	0.1534	7.5282	0.1176	NA	NA	3.7122	0.0474	0.1305	-0.028094	1.2309	2.0202	38.9192	14.031858537037	3.78041907637347	109.950604811465	22.5357765438386	2.13356936515509
ENSP00000360108	ENSG00000116675	1	65309545	65415276	+	-	0	0.859325895663105	39.5	0.0022	0.0207	0.0318	0.5363	0.0055	0.0635	0.0414	0.4636	0.0168	0.1837	3.5089	0.0662	0.0473	0.62623	1.6003	5.6982	79.9987	12.1574572222222	2.97184011943169	238.160044740947	61.0018371663054	2.22516248426762
ENSP00000330393	ENSG00000116678	1	65420652	65641559	+	Non-elusive	0	0.731043392124887	37.8	0.0042	0.0098	0.1285	0.4987	0.039	0.0964	1.4528	2.6704	0.0485	0.1378	3.6124	0.0543	0.1856	0.26597	1.422	5.7664	24.9201	5.06606524074074	3.59898363981934	186.222587355341	50.3279257336895	2.36285925206137
ENSP00000483521	ENSG00000213625	1	65420716	65436007	+	-	0	0.85839120320695	40.5	0	0	0.0482	0.4472	0.1302	0.4988	0.0349	0.5071	0.0081	0.0529	4.643	0.3924	0	0.51262	0.70785	1.76	94.9279	44.9200259259259	3.79933694435289	169.263427927046	99.8739920084438	2.59559211664124
ENSP00000332116	ENSG00000184588	1	65792514	66374278	+	-	0	0.938518963446027	37.4	8e-04	0.0119	0.013	0.5172	0.066	0.3087	0.0193	0.5543	0.0126	0.1619	4.0841	0.0138	0.0584	0.65415	2.7682	4.3764	26.6753	8.17637635185185	3.76112190447324	742.954730206933	200.281849153754	2.14854350890547
ENSP00000360076	ENSG00000118473	1	66534282	66748299	+	Non-elusive	0	0.930705022350216	37.8	NA	NA	NA	NA	NA	NA	NA	NA	NA	NA	4.8828	0.0187	0.0841	0.5993	1.0555	5.8095	21.9468	5.37860280925926	3.59684598096925	386.273891026819	97.9778977725959	2.08545249618245
ENSP00000282670	ENSG00000152760	1	66752460	66778787	+	Non-elusive	0	0.894586410337841	37.3	0.0133	0.0082	0.2823	0.731	NA	NA	0.0681	0.4779	0.016	0.2889	4.6718	0.076	0.038	-0.91787	0.39815	0.39792	6.0415	1.47753090740741	3.71615462231376	9.62985089414897	3.0713805516169	2.51996575950074
ENSP00000302724	ENSG00000172410	1	66797741	66801256	-	-	1	1.10971428027895	37.3	0.0064	0.0117	0.2991	0.934	NA	NA	NA	NA	NA	NA	4.835	0.5688	0	0.50465	-0.051916	0.56829	0.880307	0.128670346296296	3.07599270547421	0.765914244495511	0.10015543466206	1.63256202530168
ENSP00000360065	ENSG00000152763	1	66812885	66924887	-	Non-elusive	0	2.00696416565482	36.4	NA	NA	NA	NA	NA	NA	NA	NA	NA	NA	2.6071	0.0179	0.0625	-0.46503	-0.06179	1.9236	15.3785	1.27994999074074	3.44117381165525	45.3565765235539	23.7601457317279	2.62988688501216
ENSP00000383820	ENSG00000198160	1	66924959	66985684	+	Non-elusive	0	2.75851197982346	36.4	NA	NA	NA	NA	NA	NA	NA	NA	NA	NA	2.7171	0.0329	0	0.98772	1.5413	4.1726	21.6961	10.6644112962963	3.86348696478077	113.184346896045	78.9621390401689	2.66841127593491
ENSP00000235345	ENSG00000116704	1	66999332	67054099	-	Non-elusive	0	2.33660457974498	37.8	0	0.0107	0.0138	0.2117	0.0217	0.1653	16.8135	16.3357	0.0052	0.1691	3.67	0	0.0365	-1.7526	0.025505	2.2831	27.1807	9.32373166666667	3.82645475872715	176.344570836446	69.8047202926283	2.57976139335234
ENSP00000360046	ENSG00000203963	1	67092165	67231852	-	-	0	2.2671991345777	39.4	0.0085	0.0139	0.5307	0.801	NA	NA	NA	NA	NA	NA	5.6053	0.0143	0.043	-0.61272	0.051813	1.1712	7.81488	0.170856341851852	0.849103399089192	7.46535682359739	2.99453581254849	2.46304403974607
ENSP00000321345	ENSG00000162594	1	67166400	67259979	+	Non-elusive	0	1.83394901621735	39.9	NA	NA	NA	NA	NA	NA	NA	NA	NA	NA	5.2148	0.0214	0.0427	-0.017413	1.0838	3.2184	2.46831	0.0901448159259259	1.44022497039569	17.8033458319599	3.00982819720518	1.90669926438579
ENSP00000262345	ENSG00000081985	1	67307364	67396900	+	Non-elusive	0	1.6783833811273	41.7	NA	NA	NA	NA	NA	NA	NA	NA	NA	NA	3.9202	0.0223	0.0447	-0.9635	0.22098	3.1192	5.90058	0.603035144444444	3.40387454283739	34.7417778156109	10.0457493105482	2.44415735714465
ENSP00000360034	ENSG00000142864	1	67411038	67430386	-	Non-elusive	0	1.45914346194293	39.3	NA	NA	NA	NA	NA	NA	NA	NA	NA	NA	1.5505	0.1034	0.1034	-0.86849	1.6692	4.5694	208.413	55.4730425925926	3.83272698209209	356.197171454332	203.339510494534	2.58045666675919
ENSP00000360025	ENSG00000116717	1	67685061	67688338	+	-	0	1.31314097693937	52.9	0	0	0.0216	0.5598	1e-04	0.074	0.0179	0.4385	0.0097	0.2096	7.3215	0	0.3051	-1.3128	1.4084	1.3599	284.633	52.3996816666667	3.63478930762551	36.2554043595216	13.133027438427	2.51789113506476
ENSP00000360020	ENSG00000162595	1	68045896	68051631	-	Elusive	4	1.28904304206792	43.9	0	0.0069	NA	NA	NA	NA	0.0212	0.5438	0.0049	0.0682	7.1478	0	0	-0.73689	0.9966	NA	139.468	11.6856363018519	2.91379479959115	18.5831609468917	4.74476379430128	2.30985317046105
ENSP00000346829	ENSG00000116729	1	68098473	68232545	-	Non-elusive	0	0.573842692502704	41.5	0.0032	0.013	0.0438	0.4898	0.0045	0.192	0.1299	0.8055	0.0077	0.127	4.7735	0.0224	0.0671	0.010193	0.6033	3.3281	117.13	34.9653477777778	3.78888684794057	175.240553324674	89.1395642860096	2.51645382552076
ENSP00000262340	ENSG00000116745	1	68428822	68449959	-	Non-elusive	0	0.55907082429003	38.8	0	0.0105	0.0384	0.4495	0.0013	0.1075	0.0307	0.4664	0.0147	0.1904	4.5416	0.0473	0	-1.5362	-0.24008	1.0736	4.60285	0.224269581851852	2.27228040726389	13.3281524029709	1.14396593734228	1.05684708287098
ENSP00000412292	ENSG00000024526	1	68474152	68497114	-	Non-elusive	0	0.634300142672225	34.8	9e-04	0	0.0714	0.3821	0.034	0.1258	0.1117	0.4721	0.041	0.1478	4.4855	0.0871	0.0435	1.0079	0.4427	2.5593	13.6462	0.865370103703704	2.11452220685512	34.3723838285674	12.3092860201106	2.49441671529688
XP_016857374.1	LRRC7	1	69569240	70124753	+	Non-elusive	0	0.620498614958449	35.3	NA	NA	NA	NA	NA	NA	NA	NA	NA	NA	4.1889	0.0594	0.0324	NA	NA	NA	10.2961	1.39509442407407	2.98942465293086	2993.02933944338	310.330830689501	1.37496503009036
ENSP00000359990	ENSG00000066557	1	70144805	70205620	-	Non-elusive	0	0.721947194719472	35.1	0.0016	0.0076	0.0905	0.5866	0.0276	0.142	0.071	0.4665	0.0366	0.1559	1.6772	0.0329	0.0658	0.84493	0.18496	-0.0095842	30.6714	10.6225825925926	3.89798711970709	71.2660929762569	44.7628432483153	2.66676421441735
ENSP00000359988	ENSG00000116754	1	70205724	70253052	+	-	0	0.712316305072862	37	0	0.0054	0.0121	0.5727	0.009	0.1116	0.0165	0.4081	0.0043	0.1205	1.3734	0.0634	0.0634	0.02187	2.4407	4.4644	167.407	81.8880111111111	3.83013704240234	284.853613114114	225.824766686055	2.68299730413246
ENSP00000359982	ENSG00000118454	1	70260588	70354722	-	-	0	0.946874266595155	37.5	0	0.006	0.0183	0.4047	1e-04	0.0575	0.0014	0.2014	0.0013	0.1482	2.3371	0.0319	0.0956	0.62927	2.3672	4.6867	28.8654	11.486687037037	3.88239846840033	142.833563318975	101.080037694799	2.67805073607421
ENSP00000359978	ENSG00000197568	1	70354836	70368021	+	Elusive	2	1.49493909724899	42.6	NA	NA	NA	NA	NA	NA	NA	NA	NA	NA	3.0335	0.0758	0.2275	1.3283	0.19908	0.1028	23.7066	12.0641583333333	3.88984326047464	9.55731665356433	6.22230192596471	2.65800603917436
ENSP00000359976	ENSG00000116761	1	70411272	70439570	+	Non-elusive	0	0.674045539479569	39.4	NA	NA	NA	NA	NA	NA	NA	NA	NA	NA	3.8871	0	0.1767	0.15977	0.41217	1.7172	44.9426	5.15030753703704	3.56038159318217	17.4643805994942	6.57340790569317	2.42226981953968
ENSP00000349003	ENSG00000050628	1	70952432	71047788	-	-	0	0.355546525802519	38.1	0	0.0098	0.1032	1.2734	NA	NA	0.0641	0.983	0.0269	0.2334	4.4045	0.0524	0.1049	0.61592	1.3122	2.6311	73.0253	5.75332608518519	2.93175923992422	99.7940867524051	17.6470288327195	2.1215250958046
ENSP00000359958	ENSG00000132485	1	71063291	71081297	-	-	0	0.363409916781725	34.2	0	0.0102	0.0097	0.4175	0.0144	0.1653	0.0075	0.3769	0.1257	0.7576	3.332	0.0555	0	-1.5527	1.676	4.5638	148.451	67.8074744444445	3.83885102761245	185.671103238609	126.232249409175	2.68150668342744
ENSP00000350364	ENSG00000172260	1	71395940	72282734	-	-	0	0.338760682757638	34.9	0	0	0.0206	0.5036	0.0475	0.208	0.0647	0.3927	0.1061	0.4777	3.5724	0.0361	0.0722	-0.34399	1.638	3.7997	24.9081	7.11417018333333	3.6255911855053	973.174037583096	275.607639753661	2.21675730743542
ENSP00000346414	ENSG00000162620	1	74026031	74198187	-	Non-elusive	0	0.389755770682181	34	NA	NA	NA	NA	NA	NA	NA	NA	NA	NA	2.8869	0.0349	0.029	-0.55463	-0.8237	0.68471	12.8375	0.370514372222222	1.95867414027883	13.2705687437191	4.71984249540407	2.51942527976974
ENSP00000359935	ENSG00000254685	1	74198212	74207234	+	-	0	0.405876629739624	35	0.0018	0.0118	0.161	0.5902	0.0453	0.1616	0.1186	0.5272	0.0572	0.236	4.7656	0.3325	0.1108	-1.1194	-0.89994	0.60351	12.4534	6.23260703703704	3.87011515181348	23.1194098966771	15.328314743637	2.66508759380777
ENSP00000450895	ENSG00000259030	1	74198235	74543982	+	-	0	0.427115878673463	36.5	NA	NA	NA	NA	NA	NA	NA	NA	NA	NA	3.517	0.0231	0.0868	-0.1279	-0.73347	-1.1451	NA	NA	NA	326.643547520278	27.5515637219585	1.02749360976996
ENSP00000322251	ENSG00000116783	1	74235401	74544424	+	-	0	1.97913986581432	36.8	NA	NA	NA	NA	NA	NA	NA	NA	NA	NA	3.5499	0.0227	0.0971	0.062778	-0.55281	-1.1535	21.0851	3.22866085740741	3.48531391137622	285.749482757687	23.1769784321366	0.907651623004455
ENSP00000294635	ENSG00000162621	1	74469878	74512614	-	-	0	2.46278121883043	37.7	0	0.0058	NA	NA	NA	NA	0.2318	1.3289	0.9055	65.5544	3.2525	0.0468	0.0702	1.7154	0.8933	0.33347	0.406661	0.0475126175925926	2.7573223808474	63.8389816195698	14.4099437470504	2.26862766470787
ENSP00000322609	ENSG00000178965	1	74568111	74673738	-	Non-elusive	0	1.45333899443475	36.5	NA	NA	NA	NA	NA	NA	NA	NA	NA	NA	3.0863	0.0473	0.0379	-1.1369	-2.0716	-0.6651	29.3018	2.35482847611111	2.61978497488011	28.3321375265016	8.07000773184427	2.24509753366057
ENSP00000399805	ENSG00000116791	1	74705490	74733408	-	Non-elusive	0	1.0176755708433	39.6	0.005	0.0571	0.1193	0.9527	0.0385	0.201	0.1695	0.4821	0.0234	0.1233	5.2652	0.2149	0.2507	-0.021897	0.3807	-2.2247	76.7152	19.2677888888889	3.7133070178894	63.1748112748254	18.5991795740119	2.47457969802415
ENSP00000359904	ENSG00000162623	1	74733156	74766674	+	Non-elusive	0	1.08223936970379	40.3	NA	NA	NA	NA	NA	NA	NA	NA	NA	NA	4.9524	0.1193	0.0298	-0.39722	-0.35739	1.4445	34.3311	12.8152674074074	3.86235069131744	37.2078048948683	27.9321619217147	2.66405001836122
ENSP00000294638	ENSG00000162624	1	75128434	75161533	+	-	0	1.14102312283358	39.8	0.0032	0.0181	0.0421	0.7075	0.076	0.2341	0.0222	0.3239	0.0099	0.1134	3.0211	0.0302	0.0302	-0.39693	1.6071	3.2345	3.98026	0.183575385185185	1.82171953436366	0.624681954933769	0.124514767396544	1.9827696272546
ENSP00000359892	ENSG00000137968	1	75204475	75611084	-	Non-elusive	0	1.15918125372076	37	NA	NA	NA	NA	NA	NA	NA	NA	NA	NA	3.8587	0.032	0.0861	0.053106	1.1783	4.1691	6.3503	1.11254187962963	3.330468585841	1523.86132417368	196.324359421549	1.70153745635633
ENSP00000359871	ENSG00000117054	1	75724709	75763491	+	Non-elusive	0	1.16737098049156	39.5	NA	NA	NA	NA	NA	NA	NA	NA	NA	NA	5.5952	0.0516	0.0516	0.16283	0.54287	0.9465	142.444	33.5018255555556	3.86088128691388	124.062215852683	67.4043387995832	2.64882038556936
ENSP00000317473	ENSG00000137955	1	75786201	75795079	+	Non-elusive	0	0.929511183347409	37.8	0	0.0041	0.0219	0.7189	0.005	0.136	0.0201	0.4606	0.01	0.1718	3.7166	0.1126	0	0.022146	1.4825	2.6216	58.6586	23.2027068518519	3.90242941289827	41.5708208811069	22.1266702584821	2.61456837112797
ENSP00000263187	ENSG00000057468	1	75796882	75913238	+	Non-elusive	0	0.75218792663159	37	0.0019	0.0069	0.0333	0.759	0.0144	0.1467	2.3363	3.3068	0.0251	0.2249	5.0878	0.043	0.0688	1.9688	0.80648	1.6109	6.35062	0.606168037037037	3.37502017922998	7.60821661549679	4.4432094909666	2.62871734856321
ENSP00000284142	ENSG00000154007	1	75918873	75932431	-	-	0	0.936631525143873	35.2	0.0031	0	0.0512	0.6859	NA	NA	NA	NA	0.0402	0.0895	5.6789	0.2213	0.0738	0.13237	-0.11638	0.37654	79.4108	1.47240127222222	0.0103362484504799	0.300052079355174	0.0899171357991223	2.25390353762318
ENSP00000329214	ENSG00000184005	1	76074719	76634601	+	-	0	0.789279776566171	38.8	0.0038	0.0358	0.0877	0.9407	1e-04	0.0901	0.0562	0.8423	0.0579	0.3558	4.1598	0.0089	0.0822	0.27547	0.44886	1.6695	10.6765	2.55800814814815	3.67961024110001	576.859475863268	217.813634697926	2.41814905714662
ENSP00000417583	ENSG00000117069	1	76867441	77065711	+	Non-elusive	0	0.742399552014899	39.9	0	0.0043	0.031	0.416	0.0051	0.0985	0.0164	0.4252	0.0483	0.4448	4.3123	0.0454	0.0555	-0.55401	0.54106	2.6244	16.3094	3.04171907407407	3.26420063931188	232.340667988682	64.8879417964432	2.22296600346334
ENSP00000359848	ENSG00000142892	1	77088990	77219426	-	-	0	0.760464535193212	35.8	NA	NA	NA	NA	NA	NA	NA	NA	NA	NA	3.8946	0.0997	0.046	-0.46256	0.55333	2.3565	31.3004	9.92869925925926	3.86966777686329	60.5011413562737	35.6601923637415	2.66461165168062
ENSP00000346577	ENSG00000154027	1	77282051	77559969	+	Non-elusive	0	0.77570019409127	39.6	0	0.0037	0.0313	0.6362	0.0098	0.067	0.0422	0.5125	0.1644	0.4849	4.9475	0.0216	0.1007	-1.4273	2.1496	3.4264	110.846	10.2521598222222	2.69571324029638	65.950910609881	22.0534699689352	2.30822901038348
ENSP00000359837	ENSG00000036549	1	77564500	77682658	-	Non-elusive	0	1.30056528140981	37.1	0.0015	0.0036	0.065	0.3936	0.0073	0.0477	0.0629	0.3432	0.0246	0.1579	2.0481	0.0169	0.0169	1.1917	1.6715	5.7105	20.0651	8.66292283333333	3.87450751959352	244.774447450175	152.918958036271	2.67139865570357
ENSP00000359829	ENSG00000077254	1	77695991	77759852	-	-	0	1.6388932787816	38.4	8e-04	0.0133	0.0246	0.526	0.0067	0.0547	0.0417	0.5788	0.046	0.271	2.1139	0.0313	0.047	-0.42505	2.1049	5.495	83.1614	29.6294762962963	3.88710342157605	199.79743854694	136.049904323642	2.6768693985368
ENSP00000393675	ENSG00000180488	1	77779624	77879539	+	-	0	2.00816174308439	39.5	0	0.0029	0.0878	0.5039	0.0039	0.1165	0.0619	0.567	0.0162	0.2754	2.382	0.05	0.03	0.36562	0.53227	2.8224	20.2913	7.77115996296296	3.88511622833516	75.9443985152749	61.7069189831148	2.6977386766142
ENSP00000333938	ENSG00000162614	1	77888628	77943224	+	Non-elusive	0	3.16413498199833	39.1	0.0037	0.0042	0.0451	0.6823	0.0073	0.0866	0.0275	0.5997	0.0199	0.1803	2.6375	0.0183	0	0.1667	-0.20827	2.7188	262.68	46.4469091851852	3.12336704035161	492.351189938207	83.7808757691733	1.80697095453738
NP_001290362.1	FUBP1	1	77948402	77979205	-	-	0	1.84179991211983	37.2	0.0016	0.0071	0.0076	0.4395	0.0031	0.0883	0.0031	0.4244	0.0072	0.1479	2.8243	0	0.0325	NA	NA	NA	98.8837	38.3575477777778	3.82636216062759	195.871940198543	125.179923757756	2.6824028964878
ENSP00000359799	ENSG00000162616	1	78004854	78017964	+	-	0	1.8478652536657	34.7	0	0	0.0285	0.4608	0.0026	0.0723	0.009	0.5991	0.019	0.1901	3.2034	0	0.0763	0.27294	1.2077	1.999	107.625	21.3865621666667	3.78068299133836	84.0019373499603	48.9410355717852	2.66919199069961
ENSP00000359795	ENSG00000137960	1	78045902	78138449	+	Non-elusive	0	1.80540098600685	39.8	0.006	1e-04	0.0814	1.0644	0.0039	0.0841	0.0448	0.6168	0.0059	0.2055	3.5117	0	0.1081	-0.0028903	-0.27034	-0.032701	26.8892	3.97082967592593	3.40740375251455	141.625566508747	35.4517842724564	2.22712115802328
ENSP00000359793	ENSG00000122420	1	78491072	78539749	+	-	0	1.3228550613852	37	0.0015	0.0057	0.0637	0.6211	0.0027	0.0514	0.0519	0.4353	0.0756	0.2714	3.9237	0.0205	0.1233	0.045901	1.168	2.1656	45.5053	4.85432317222222	3.11175956868616	281.863941813273	22.3167689642702	0.75011072767401
ENSP00000359787	ENSG00000137959	1	78620403	78646145	+	-	1	0.351106159956944	34.4	NA	NA	NA	NA	NA	NA	NA	NA	NA	NA	3.0299	0.2331	0.1554	0.15525	-1.2077	-0.098122	218.161	8.71046703703704	2.73088028903876	72.6779225486786	14.4245721543645	2.17888634908822
ENSP00000359783	ENSG00000137965	1	78649831	78664078	+	-	1	0.235166416354413	35.3	NA	NA	NA	NA	NA	NA	NA	NA	NA	NA	2.3161	0.0702	0.2106	-1.4122	-1.3002	-0.20686	208.684	21.6273724074074	3.56880600199643	27.5089199074479	9.00736799196688	2.44743022326175
ENSP00000359778	ENSG00000162618	1	78889764	79006718	-	Non-elusive	0	0.243587260873431	33.9	NA	NA	NA	NA	NA	NA	NA	NA	NA	NA	6.0536	0	0.2565	-1.0858	0.032871	1.5406	113.856	17.3956745092593	3.42161400016123	159.241347725256	26.0366627757047	2.05424595897068
XP_005270723.1	ADGRL2	1	81801393	81992251	+	Non-elusive	0	0.244317949795454	34.2	NA	NA	NA	NA	NA	NA	NA	NA	NA	NA	3.8615	0.0314	0.0419	NA	NA	NA	73.6507	14.7855342407407	3.6798341996666	1725.31138407443	510.023790116809	2.32717571864955
ENSP00000260505	ENSG00000137941	1	83865028	83999132	-	-	0	0.242836833768474	35.5	NA	NA	NA	NA	NA	NA	NA	NA	NA	NA	2.9977	0.0298	0.0746	-0.135	2.579	5.036	38.8025	10.6921572148148	3.54047737291643	339.567015030445	79.5877474192601	2.012270853571
ENSP00000359719	ENSG00000142875	1	84144271	84238498	+	-	0	0.249642164704271	34	0	0	0.0156	0.8534	0.1277	66.1865	3e-04	0.3418	NA	NA	3.1201	0.0637	0.0212	0.34748	2.8044	3.3534	130.398	25.7586733333333	3.55354714356101	460.400359574109	181.886637610741	2.55275072107647
XP_016855866.1	SAMD13	1	84299517	84350640	+	-	0	0.517526975169425	38.1	NA	NA	NA	NA	NA	NA	NA	NA	NA	NA	3.1688	0.0587	0	NA	NA	NA	10.1556	0.973142418518518	3.45255324707319	14.3671601284939	5.13608806660103	2.57245507301222
ENSP00000359699	ENSG00000137976	1	84398532	84415018	+	Non-elusive	0	2.02467793158903	39.3	0.002	0.0274	0.2268	0.4911	0.0242	0.1273	0.1032	0.561	0.2068	0.4308	5.1556	0	0.0607	-0.41996	0.15509	-0.60557	4.53779	0.292368266666667	2.8599592431018	0.363319400846614	0.108714155134158	2.25446422422902
ENSP00000359688	ENSG00000117133	1	84479267	84497790	+	Non-elusive	0	3.41239528211978	37.2	NA	NA	NA	NA	NA	NA	NA	NA	NA	NA	5.1825	0	0	-0.14314	0.19546	0.94166	50.1733	29.3445018518519	3.9132410184568	22.6667132462318	15.354192200442	2.66588704429931
ENSP00000492019	ENSG00000122432	1	84506397	84554539	+	-	0	3.61857154303645	35.8	NA	NA	NA	NA	NA	NA	NA	NA	NA	NA	4.4035	0.0208	0.0208	NA	NA	NA	6.43131	0.731487962962963	3.68332483790605	9.88768692378278	6.72214839985622	2.67606310440626
ENSP00000359664	ENSG00000117151	1	84549606	84574464	-	-	0	2.80779443735811	36.6	NA	NA	NA	NA	NA	NA	NA	NA	NA	NA	4.8272	0.0402	0	2.2119	0.65932	1.0039	12.837	5.15469055555556	3.82166054107127	36.8252635484927	22.6498900966394	2.60591172249718
ENSP00000340279	ENSG00000117155	1	84643707	84690545	-	Non-elusive	0	2.58323553941648	37.1	0.001	0.0115	0.048	0.804	0.007	0.0857	0.0615	0.492	0.5788	6.6861	3.1811	0.0213	0	0.60583	0.37198	2.5402	79.3934	7.79881874074074	3.42736896146321	143.747940088041	47.6039038683247	2.49504459825213
ENSP00000395389	ENSG00000171517	1	84811602	84866159	-	-	0	2.23377758914767	41.4	0.0019	0.011	0.0242	1.0032	0.0059	0.1172	0.0252	0.5889	0.0539	0.2829	3.1709	0	0.0367	0.51401	0.2566	2.2937	17.2618	2.14089187407407	2.93330563923822	48.9290507434419	6.52722147495006	1.71813395926276
ENSP00000359640	ENSG00000153898	1	84925583	84996940	-	Non-elusive	0	2.1490818047989	40.3	0.0014	0.0044	0.0788	0.7582	0.0132	0.0829	0.0385	0.4636	0.0364	0.1902	5.6616	0.0841	0.014	-0.41927	0.527	0.76813	125.049	4.03005925740741	1.99289039176705	27.8960747122101	7.59157318626881	2.17595412461756
XP_011540041.2	MCOLN3	1	85018082	85048256	-	Non-elusive	0	2.2729634247714	40.4	0.001	0.0069	0.0459	0.7565	0.013	0.0879	0.0572	0.525	0.0386	0.2138	2.9495	0.1326	0.0331	NA	NA	NA	46.4945	4.30475092777778	3.10175375615637	88.3859014341033	13.9868354630521	1.49765247623832
ENSP00000294664	ENSG00000162643	1	85062321	85133137	+	Non-elusive	0	3.00758986785939	39	NA	NA	NA	NA	NA	NA	NA	NA	NA	NA	4.7305	0.0706	0.0847	0.34	1.0181	2.9793	21.4829	0.938616494444445	2.17396114158894	14.0388258725287	4.83686247472019	2.36900094660955
ENSP00000340594	ENSG00000097096	1	85156873	85201046	-	-	0	2.59471641602942	36.3	0.0056	0.0083	0.1263	0.6994	0.0667	0.2153	0.1032	0.6109	0.0431	0.164	4.2785	0.0906	0.1358	1.2196	0.78709	1.5683	9.05743	1.67126282592593	3.56689799968156	66.3911241354733	21.3277205402366	2.2756222127493
ENSP00000419417	ENSG00000162642	1	85251968	85259642	-	Non-elusive	0	2.47401838902525	40.1	NA	NA	NA	NA	NA	NA	NA	NA	NA	NA	4.8208	0.1303	0.2606	-1.4264	-0.12021	1.4048	23.3155	13.6474801851852	3.92957145764887	34.4719651843718	23.3644080217995	2.68772463543904
ENSP00000359612	ENSG00000142867	1	85266248	85277090	-	Non-elusive	0	2.16685394475761	40.6	0	0.0055	0.0402	0.8622	0.0022	0.1369	0.0835	0.7001	0.0415	0.2766	4.8879	0	0.1845	-0.8183	1.3912	2.0883	26.931	9.2044112962963	3.79468119817373	28.6530927111204	17.0988053342366	2.60173943595865
ENSP00000284031	ENSG00000153904	1	85318485	85465140	-	Non-elusive	0	1.40015261663521	38.7	0.0029	0.0052	0.0257	0.5239	0.0026	0.0893	0.0182	0.4422	0.1395	0.3114	4.2685	0.0205	0.0545	0.27861	1.491	1.6921	126.027	35.4394617222222	3.62531974971559	217.006580358973	102.19002061472	2.479140125638
ENSP00000398736	ENSG00000142871	1	85580761	85583962	+	Non-elusive	0	1.22346073346471	50.2	0.0012	0.0048	0.0254	0.5	0.0723	0.3319	0.0383	1.0263	0.0536	0.4247	5.9338	0	0.3123	0.49886	0.36638	3.176	1550.5	238.635467592593	3.30427663510087	83.8040041083574	35.4721293943972	2.30150930847226
ENSP00000359606	ENSG00000117174	1	85652808	85708418	-	-	0	1.17616320440624	36.5	NA	NA	NA	NA	NA	NA	NA	NA	NA	NA	3.7942	0.018	0	0.27389	0.29627	0.93239	23.3178	9.11421848148148	3.87350699084261	69.1876013287624	47.7327144203566	2.68123127348188
ENSP00000359603	ENSG00000171502	1	85729233	86156763	-	Non-elusive	0	1.18462358585559	36.4	NA	NA	NA	NA	NA	NA	NA	NA	NA	NA	5.2043	0.0304	0.1286	0.16604	-0.21102	2.3219	8.68022	1.72625149444444	3.38813321418513	314.605459642051	59.8146406599131	2.06267526608751
ENSP00000359600	ENSG00000122417	1	86346824	86396262	-	Non-elusive	0	1.4000084000504	34.8	0.0071	0.0084	0.1545	0.6705	0.0856	0.1456	0.1927	0.5808	NA	NA	4.1465	0.0405	0.0809	-0.3851	-0.2036	0.52869	15.6318	7.45689962962963	3.82125652440202	161.838670963243	84.1822124729572	2.61256237448332
ENSP00000359596	ENSG00000137975	1	86424086	86456558	+	Non-elusive	0	1.27809877329906	38	0.005	0.0084	0.1602	0.5759	1.0938	1.601	NA	NA	NA	NA	6.4361	0.0924	0.0616	-1.7584	0.37254	0.080388	159.269	7.25331835555556	1.47755440563782	3.00497833488238	0.45995910188051	1.77657970597908
NP_001276.2	CLCA1	1	86468843	86500294	+	Non-elusive	0	1.18130201420431	40	NA	NA	NA	NA	NA	NA	NA	NA	NA	NA	5.564	0.0318	0.0636	NA	NA	NA	303.103	9.19228849666667	0.707960143034264	82.1126180560441	5.71726113567205	0.246973990610864
ENSP00000359594	ENSG00000016602	1	86547078	86580754	+	Non-elusive	0	1.83444164182527	38	NA	NA	NA	NA	NA	NA	NA	NA	NA	NA	3.1179	0.0594	0.3563	0.12085	0.23088	1.4093	513.17	12.4959806055556	1.07886592715921	4.96501794422444	0.451047238178999	1.16787363198905
XP_006710735.1	SH3GLB1	1	86704570	86748184	+	Non-elusive	0	1.87889451215175	36.1	0	0.0037	0.0245	0.3959	1e-04	0.0859	0.0191	0.5291	0.0189	0.162	2.8889	0	0	NA	NA	NA	73.0098	36.7988009259259	3.881147617869	181.570490093397	87.6594879937678	2.6347317366587
ENSP00000328729	ENSG00000183291	1	86862445	86914365	-	-	0	1.78916253135827	37.8	NA	NA	NA	NA	NA	NA	NA	NA	NA	NA	4.1987	0.077	0	0.18314	0.29388	1.5365	234.319	93.366712962963	3.89067677824597	147.050741054129	107.642296481826	2.68684863851071
ENSP00000359581	ENSG00000153936	1	86914674	87109998	+	-	0	1.74597117152171	36.8	NA	NA	NA	NA	NA	NA	NA	NA	NA	NA	3.2919	0.087	0.0205	0.94644	1.5136	3.2739	30.7665	9.17458037037037	3.86561017306517	565.702894045654	218.555996439099	2.58192701534888
ENSP00000359579	ENSG00000267561	1	86993009	87169204	+	-	0	0.656757139653776	39.1	NA	NA	NA	NA	NA	NA	NA	NA	NA	NA	3.3315	0.1078	0.0227	0.91284	1.4139	2.6312	NA	NA	NA	1.74930196984755	0.379116712974241	2.08849710004463
ENSP00000359575	ENSG00000143013	1	87328468	87348923	+	-	0	0.673644338885446	42.6	NA	NA	NA	NA	NA	NA	NA	NA	NA	NA	4.3508	0.0489	0.0489	-0.89888	2.1002	2.2878	140.315	28.1571933333333	3.7784159831411	360.119031674365	147.410660361019	2.50255942330518
ENSP00000359552	ENSG00000065243	1	88684222	88836255	+	Non-elusive	0	0.70001680040321	36.2	9e-04	0.0068	0.0268	0.4268	0.0035	0.0625	0.0199	0.4202	0.0049	0.1559	3.9794	0.0987	0.0658	0.51234	2.9696	6.2773	36.0948	17.176027037037	3.83849682205821	423.650015796057	244.360079626036	2.66399298683047
ENSP00000359531	ENSG00000137947	1	88852932	88891618	-	Non-elusive	0	0.773389223594559	39.8	0	0.0286	0.0015	0.5331	0.0056	0.0856	0.0029	0.4261	0.0043	0.1538	4.5752	0.0775	0.1292	0.094004	2.5309	1.8174	40.7274	20.596447037037	3.91368155700155	70.6758935449477	44.9457910631968	2.66043710115624
ENSP00000260508	ENSG00000137944	1	88935816	88992921	-	Non-elusive	0	0.806036986734358	38.6	0.005	0.0095	0.0922	0.5628	0.0062	0.1117	0.1209	0.6376	0.0436	0.2155	4.7456	0.0876	0.07	1.4688	0.5702	0.22084	62.9805	27.0915018518519	3.88114949694231	72.8483831568303	49.1119489470731	2.65999552770181
ENSP00000446099	ENSG00000213516	1	88979459	88992960	-	Elusive	7	3.16818777396338	41.2	NA	NA	NA	NA	NA	NA	NA	NA	NA	NA	5.1104	0.2963	0.0741	-0.68479	0.33479	1.7473	19.2139	9.5818112962963	3.90186508570062	38.7887843873442	22.6752751688033	2.66781855861413
ENSP00000359512	ENSG00000117226	1	89006666	89022882	-	-	1	4.33290313795035	40.1	NA	NA	NA	NA	NA	NA	NA	NA	NA	NA	4.8098	0.37	0.8633	0.73971	-0.037539	0.10873	35.0726	11.1376414814815	3.69718849252896	30.3066007070568	8.82656963202626	2.28968219282181
ENSP00000359504	ENSG00000117228	1	89052319	89065360	-	-	1	5.3208268564935	38.1	NA	NA	NA	NA	NA	NA	NA	NA	NA	NA	5.444	0.3834	0.1534	-1.0524	-0.45159	0.60819	47.9815	13.9047994444444	3.65706951790629	41.1017229669948	12.9257707078682	2.23744706539803
ENSP00000359497	ENSG00000162645	1	89108000	89126114	-	Elusive	5	4.80431015253685	37.2	NA	NA	NA	NA	NA	NA	NA	NA	NA	NA	4.5266	0	0.2208	-0.1123	0.10683	1.5957	105.966	35.6662131481481	3.57864727644419	43.5371651537319	14.0377306006045	2.13584553310116
ENSP00000294671	ENSG00000213512	1	89131751	89176040	-	-	0	3.68618942800872	37.9	NA	NA	NA	NA	NA	NA	NA	NA	NA	NA	4.177	0.0226	0.0452	-0.96296	-0.24886	0.80743	26.6869	0.593478427777778	1.02430151096877	2.07244309809699	0.557161498802675	2.36805733765566
ENSP00000359490	ENSG00000162654	1	89181148	89198932	-	-	0	2.56631166022034	38.9	NA	NA	NA	NA	NA	NA	NA	NA	NA	NA	3.8234	0.0562	0.1125	0.041572	0.48119	0.55039	38.6515	6.74071759259259	3.65914994189117	23.2320357291847	7.83211391783914	2.33984586892407
ENSP00000359488	ENSG00000154451	1	89260582	89270863	-	-	1	2.28931739096308	37.5	NA	NA	NA	NA	NA	NA	NA	NA	NA	NA	2.5287	0.0973	0.2918	-0.48775	-0.30437	1.4367	20.0307	1.79587795925926	2.9754676341966	6.32071860762835	1.53169443359312	2.16261621136614
ENSP00000359485	ENSG00000183347	1	89364058	89386461	+	-	0	1.73943078370054	38.7	NA	NA	NA	NA	NA	NA	NA	NA	NA	NA	4.7313	0.0446	0.0893	0.21751	-0.0013517	0.44572	504.689	10.2921708055556	0.40829622465487	20.6116643559631	1.49134356456168	0.407941989561869
ENSP00000491377	ENSG00000197147	1	89524854	89597848	+	-	0	1.65212989045199	38.6	0.0014	0.0105	0.0314	0.9416	0.0055	0.0743	0.0441	0.4833	0.0408	0.1621	3.7674	0.0411	0.0411	0.078993	2.5432	4.2877	29.9448	5.6541842962963	3.67520970761428	103.551169630262	41.7908099130725	2.57201110998535
NP_115646.2	LRRC8C	1	89633085	89719535	+	Non-elusive	0	0.961105436012346	38.4	7e-04	0.0023	0.0144	0.7467	0.0039	0.0894	0.018	0.5871	0.0164	0.3175	3.8288	0.0578	0.081	NA	NA	NA	NA	NA	NA	87.2225148798612	33.8223445942935	2.54773130224131
ENSP00000338887	ENSG00000171492	1	89821032	89936611	+	-	0	0.844378100450838	40.3	0.0017	0.0091	0.0152	0.7474	0.0018	0.0558	0.0186	0.3931	0.0119	0.1682	3.2359	0.0433	0.0087	1.0764	3.2017	4.0633	40.4774	9.64357351851852	3.79354183102177	14.6298342699665	7.64843638502489	2.65799435311956
ENSP00000340796	ENSG00000162664	1	89995115	90028538	+	-	0	0.744674513408396	35.7	8e-04	0.0118	0.0424	0.3012	0.0028	0.0375	0.0236	0.3278	NA	NA	1.6754	0.0299	0.0598	1.5331	1.5847	4.1827	20.4017	9.40984983333333	3.89250294936576	115.335988564277	73.4896892196618	2.67172275822106
ENSP00000359474	ENSG00000143032	1	90711539	90717237	-	-	0	0.739691865502885	50.2	0.0026	0.0153	0.0238	0.4772	NA	NA	NA	NA	0.0198	0.1813	4.2113	0	0.1755	-1.2079	-0.064293	2.6108	88.7533	3.32651365	0.853942845539486	24.9194482638302	2.01514460247279	0.675206765509274
XP_005271314.1	ZNF644	1	90915409	91022082	-	-	0	0.677884689877438	36.3	8e-04	0.0104	0.07	0.4676	0.004	0.051	0.0522	0.279	0.02	0.1491	3.0373	0.0094	0.0187	NA	NA	NA	20.5093	9.55439111111111	3.87884802393702	326.533626674674	200.190007335521	2.68299677259699
ENSP00000359454	ENSG00000162669	1	91260766	91404869	-	Non-elusive	0	0.693305442645812	37.2	NA	NA	NA	NA	NA	NA	NA	NA	NA	NA	2.6231	0.0763	0.0555	0.5934	0.74197	2.0701	17.5698	1.79247033907407	3.06158118221823	78.9550698884621	48.5484135641656	2.60130853823339
ENSP00000393139	ENSG00000097046	1	91501108	91525764	+	Non-elusive	0	1.03550449039126	36.4	0	0	0.1393	0.8206	0.0247	0.0714	0.1233	0.4482	0.044	0.0881	3.1228	0	0.0811	0.64783	0.68584	2.3537	26.1444	5.07868827777778	3.52754243375794	73.7631100332724	33.5468281629922	2.6035503085597
ENSP00000212355	ENSG00000069702	1	91680345	91886279	-	Non-elusive	0	1.20686221857482	42.3	0.0036	0.0195	0.0841	0.495	0.0323	0.1432	0.0871	0.6421	0.0331	0.1364	4.312	0.0486	0.102	-0.52287	1.2076	4.0054	112.995	28.2759427777778	3.48288586461442	763.479186404957	219.270679979489	2.13769325762152
ENSP00000387822	ENSG00000137948	1	91949371	92014426	+	-	0	1.57822055632275	39.4	0.0058	0.0087	0.1743	0.9396	0.3723	0.535	0.1623	0.5021	1.0275	1.105	3.9504	0.1076	0.0461	-0.3667	0.45686	3.4608	114.477	2.14064256555556	0.088211179061876	55.9468557773112	4.70914438960533	1.01648631800241
ENSP00000359410	ENSG00000172031	1	92029982	92063536	+	-	0	2.0491113443195	38.3	0	0.0035	0.0414	0.5036	0.0152	0.0898	0.0336	0.3792	0.0256	0.1188	3.0994	0.2682	0.0596	1.199	1.0591	1.8757	14.6907	1.43204994444444	2.99864031834307	7.43502476770997	2.46722854418809	2.33567189088205
ENSP00000480946	ENSG00000230667	1	92074533	92075441	-	-	0	2.47582095570226	41.1	0.0732	0.0907	0.0251	0.0995	0	0.0437	0.1369	0.5057	0.0048	0.0292	5.5006	11.0011	1.1001	NA	NA	NA	0.642819	0.140638764814815	3.7825130982522	0.213999138867465	0.0362225324802122	1.63402826252012
ENSP00000489882	ENSG00000189195	1	92167857	92184330	+	Non-elusive	0	3.76268225492172	34.7	0.0053	0.0123	0.2671	0.8869	0.0324	0.0837	0.1254	0.5399	0.0698	0.231	2.4281	0.0607	0.1214	1.2748	0.44038	1.1576	NA	NA	NA	33.1658705505768	17.400789519041	2.59635815247605
ENSP00000359401	ENSG00000203910	1	92217940	92245813	+	-	0	3.41945474351647	39.2	0	0	0.0816	0.5304	0.0193	0.0658	0.0711	0.269	0.0454	0.1806	2.6907	0.0718	0.0359	1.0705	0.3968	1.0025	7.84	0.233341409259259	1.87257504663553	1.80061737164321	0.621744203697474	2.54706820626496
XP_016855626.1	GLMN	1	92245786	92298938	-	Non-elusive	0	1.96602153074436	37.9	NA	NA	NA	NA	NA	NA	NA	NA	NA	NA	2.0131	0.0188	0.0376	NA	NA	NA	20.3397	7.64586657407407	3.86595592126239	119.051613585095	56.0788859433811	2.63090798081636
ENSP00000476948	ENSG00000122484	1	92298965	92402056	+	Non-elusive	0	2.07694179222274	38.5	8e-04	0.0168	0.1624	0.6039	0.0898	0.2211	0.2135	0.6918	0.0889	0.2071	2.5026	0.0291	0.0194	0.67976	0.73513	2.5648	14.4553	3.25220361111111	3.81142892261083	201.88818873999	146.367570356754	2.67943248476828
ENSP00000359357	ENSG00000162676	1	92474762	92483954	-	-	0	1.88283140186212	52.3	0	0.0179	0.0504	0.871	0.0666	0.1914	0.0489	0.6685	0.0339	0.2598	4.4599	0.1088	0.1088	2.5314	1.5885	2.8266	12.5782	1.37037328888889	3.06794306027255	23.0832204261991	2.00894472861376	1.04111361985178
XP_024305454.1	EVI5	1	92513569	92792402	-	Non-elusive	0	1.56722967527001	38.2	0.002	0.0053	0.0402	0.4415	0.0068	0.0689	0.0422	0.4678	0.0137	0.1775	3.4608	0.0359	0.061	NA	NA	NA	16.1272	6.28730948148148	3.86943171413568	424.475874830195	195.638746732901	2.61463243646843
ENSP00000495549	ENSG00000122406	1	92831983	92841924	+	Elusive	5	1.58772642112856	40.4	NA	NA	NA	NA	NA	NA	NA	NA	NA	NA	2.3134	0.5029	0.2012	-0.28794	1.9019	3.9155	4772.84	1260.68651851852	3.78349465962435	1009.18431909701	526.912504880841	2.51116089559898
ENSP00000359333	ENSG00000154511	1	92842167	92961500	-	Non-elusive	0	1.74190883346854	39.5	NA	NA	NA	NA	NA	NA	NA	NA	NA	NA	2.6229	0.0168	0.0419	0.7155	2.2572	2.9686	29.1469	13.883885	3.83436256151418	216.30505726089	72.881358406372	2.5223848484671
ENSP00000359321	ENSG00000143033	1	93079238	93139081	+	Non-elusive	0	1.63564777493487	37.4	0	0	0.0105	0.1872	1e-04	0.0686	0.0242	0.4132	0.0111	0.1301	2.0888	0.0501	0.0501	-0.063422	2.5458	5.1071	34.3459	10.3777094444444	3.83890875410815	386.286052443827	141.177901655651	2.60589529815654
ENSP00000359305	ENSG00000117500	1	93149742	93180728	-	-	0	1.93724167228236	38.2	0.0029	0	0.0435	0.239	0.0485	0.2384	0.0464	0.4087	0.005	0.0866	2.5817	0.0323	0.0645	-0.40336	0.66627	-0.35309	27.7179	12.61336	3.88987433436394	102.231384518512	52.763181055473	2.64717341526254
ENSP00000343377	ENSG00000122483	1	93179919	93278477	+	-	0	1.3930570038926	37	NA	NA	NA	NA	NA	NA	NA	NA	NA	NA	2.912	0.0203	0.0406	0.95237	1.6116	1.798	17.9754	2.14816301851852	3.52377242221299	158.516736236985	46.4986385457835	2.49871300067872
ENSP00000359295	ENSG00000117505	1	93345888	93369498	+	-	0	1.75006781512784	36.5	0	0	0.0027	0.2967	0	0.0411	0.0054	0.4001	0.017	0.1671	3.1341	0.0424	0	0.1583	2.2338	2.6436	23.0272	10.5202794444444	3.88246494373439	60.8954851713504	40.1839303102304	2.65026642232997
ENSP00000271234	ENSG00000137942	1	93448131	93554659	+	Non-elusive	0	1.84290789804507	37.3	NA	NA	NA	NA	NA	NA	NA	NA	NA	NA	1.9244	0.0188	0.0094	0.28787	2.1102	4.4241	43.2384	16.2776960185185	3.83556714286947	576.975847593307	211.837752853443	2.51248201943094
ENSP00000359264	ENSG00000137936	1	93561791	93847150	-	-	0	1.48744068830255	45.1	NA	NA	NA	NA	NA	NA	NA	NA	NA	NA	4.2928	0.0105	0.1402	0.91842	0.30201	4.4834	25.6707	10.4670624259259	3.82407895137949	221.524522382674	61.0457443735472	2.43725586732219
ENSP00000411010	ENSG00000067334	1	93866283	93879206	-	Non-elusive	0	1.57007350186951	39.1	0.0013	0.0137	0.1164	0.519	22.9482	0.8731	0.1475	0.6711	0.06	0.1585	5.9579	0.1548	0.0774	-0.46848	0.57356	1.9549	25.7492	13.2972055555556	3.91039202220588	37.7001659039749	24.4106195508212	2.65015680318659
ENSP00000359258	ENSG00000023909	1	93885205	93909410	-	Non-elusive	0	1.30775977947434	36.3	NA	NA	NA	NA	NA	NA	NA	NA	NA	NA	3.842	0.0413	0.0413	1.1884	1.3564	3.4507	23.4375	6.72307462962963	3.86139586334238	129.27653110145	38.7316336748363	2.44660985279732
ENSP00000359245	ENSG00000198691	1	93992837	94121132	-	Non-elusive	0	1.4285568514607	46.4	NA	NA	NA	NA	NA	NA	NA	NA	NA	NA	4.9573	0.0234	0.0312	-1.5716	-0.65813	2.3681	4.01373	0.323286442592593	3.27037721176602	123.864953832256	10.3444187135102	0.975851459050401
ENSP00000260526	ENSG00000137962	1	94171751	94237565	-	Non-elusive	0	1.84998718223167	35.8	0.002	0.0084	0.0875	0.5412	0.0145	0.128	0.0655	0.4776	0.0286	0.1672	2.7653	0.0152	0.0152	0.75813	1.2111	6.0875	33.5425	10.1706627611111	3.68495440073997	169.751751200294	89.1536903008933	2.51530237521873
ENSP00000359233	ENSG00000117528	1	94418455	94518663	+	Non-elusive	0	1.38608097485055	37	0.0131	0.0553	0.0242	0.4728	0.0285	0.1779	0.0286	0.5113	0.0131	0.1583	2.0058	0	0.0798	0.8207	2.5441	4.746	39.0788	14.0632198148148	3.91470956588131	230.907695595634	83.447839704716	2.56860993674997
ENSP00000334145	ENSG00000117525	1	94529225	94541800	-	Non-elusive	0	1.49822032828148	43.5	NA	NA	NA	NA	NA	NA	NA	NA	NA	NA	4.1349	0.0795	0	0.44589	0.6141	2.0706	185.752	56.153486962963	3.67514904429239	176.121764795513	25.6658857110111	1.91841275135408
ENSP00000271227	ENSG00000143036	1	94820350	94895246	+	-	0	2.13906684736689	43.9	NA	NA	NA	NA	NA	NA	NA	NA	NA	NA	5.848	0.0534	0	0.96459	0.99406	-0.66921	21.8953	6.18811458333333	3.65489199287331	89.454965668824	27.8284636516941	2.16947957573899
ENSP00000359225	ENSG00000117519	1	94896951	94927278	-	Non-elusive	0	2.09460743316332	43	0.0015	0.0055	0.0125	0.5707	0.0354	0.108	0.0106	0.6174	0.0046	0.1187	4.5173	0	0	1.9252	2.2421	2.9908	410.894	153.963573203704	3.7883322482275	294.053959697464	108.015341287938	2.52393071559203
ENSP00000359224	ENSG00000172339	1	94974407	95072945	-	Non-elusive	0	3.2796409261706	40.5	NA	NA	NA	NA	NA	NA	NA	NA	NA	NA	3.4809	0.0406	0.0812	0.55235	0.26589	1.1477	4.2823	1.75526259259259	3.91403031814741	66.6213201881854	34.4359962612822	2.64473848612723
ENSP00000359222	ENSG00000152078	1	95117338	95197607	+	-	0	0.729986761168667	39	NA	NA	NA	NA	NA	NA	NA	NA	NA	NA	4.0488	0	0.0872	0.10009	1.1576	2.4106	28.9315	5.53711312962963	3.70515006804461	407.007624561119	54.8349335014533	1.93122763716031
ENSP00000475025	ENSG00000271092	1	95117923	95244955	+	-	0	0.467506307995827	39.5	NA	NA	NA	NA	NA	NA	NA	NA	NA	NA	3.9045	0	0.126	1.0215	1.0604	1.6634	NA	NA	NA	35.2563613858032	4.55684308755379	1.91270972093992
ENSP00000359216	ENSG00000117569	1	96721810	96814793	+	Non-elusive	0	0.360123429733231	35.8	0	0.0098	0.0019	0.2998	0.0018	0.0606	0.0037	0.2639	0.0048	0.1699	3.4307	0.0215	0.0108	0.17169	3.2024	4.5913	17.8605	6.73552185185185	3.83054326057268	473.75737479097	252.35947530491	2.62745191126693
ENSP00000359211	ENSG00000188641	1	97077743	97921023	-	-	0	0.333995917615613	35.1	0	0.0291	0.0373	0.6136	0.1011	0.2317	0.0266	0.3769	0.0207	0.1232	3.2883	0.0261	0.0439	-0.37444	-0.21667	1.519	43.024	11.5682844074074	3.66968411388414	874.66856116252	268.325603905598	2.38383215953781
ENSP00000304429	ENSG00000162627	1	98661723	98760500	+	Non-elusive	0	0.313874110026776	36	0.0037	0.0083	0.0392	0.8145	0.0071	0.0738	0.093	0.7666	0.0466	0.2492	4.4747	0.0202	0.0911	0.13778	0.36884	1.8321	57.1822	17.9517816388889	3.73866363561124	97.6898964090987	27.8239252571397	2.4944123763378
ENSP00000263177	ENSG00000117598	1	98890972	99004893	-	-	0	0.459923573842701	37.2	0	0.0125	0.0072	0.5782	0.0242	0.1154	0.0232	0.333	0.0258	0.128	4.5733	0.0263	0.0878	-2.2687	1.4709	2.581	8.57445	1.03209694037037	2.51202182659895	213.659232103592	24.4949768996298	1.62311452324698
ENSP00000359204	ENSG00000117600	1	99263953	99309590	+	Non-elusive	0	0.491870435705859	36.3	7e-04	0.0116	0.0133	0.6625	0.002	0.0955	0.0256	0.5195	0.0095	0.146	3.7031	0	0	-0.0328	2.879	4.0765	23.8035	4.26727154444444	3.11648942546489	201.892903865436	31.005527341855	1.70224166664851
ENSP00000263174	ENSG00000099260	1	99645943	99694541	+	Non-elusive	0	0.985379779443852	37.5	0.003	0.0054	0.1196	0.5458	0.0323	0.0985	0.1102	0.7125	0.0607	0.1703	5.926	0.0617	0.0617	-0.8221	-0.16756	2.6861	149.296	28.7405510481481	3.44357376945124	105.470615968191	37.715127476542	2.34070285017949
ENSP00000287474	ENSG00000156869	1	99708703	99765793	-	Non-elusive	0	1.23238568742474	38	0.003	0.0195	0.1088	0.63	0.0223	0.1286	0.2919	0.9158	0.553	56.629	4.7118	0.0525	0.0701	-0.07021	0.57047	2.2438	9.69591	2.40303486481481	3.46623190572649	51.6113155964279	14.2020384107197	2.25870470247427
ENSP00000294724	ENSG00000162688	1	99850489	99924020	+	Non-elusive	0	1.70851511730787	36.3	9e-04	0.0095	0.0408	0.6394	0.0131	0.145	0.0438	0.5454	0.0378	0.1763	3.9983	0.0952	0.0544	-0.19948	-0.46134	3.1741	59.1056	10.8869562962963	3.75408732552518	437.320964489098	90.1277302600147	2.34571317874282
ENSP00000492745	ENSG00000283761	1	99970018	100082494	+	-	0	2.87466659000889	38.3	0	0.0029	NA	NA	0.0525	0.1565	0.0014	0.3576	0.0371	0.1726	2.8184	0.0356	0.0445	NA	NA	NA	NA	NA	NA	NA	NA	NA
ENSP00000359172	ENSG00000117620	1	99970436	100026979	+	-	0	3.16889054878394	37	NA	NA	0.0244	0.4673	0.0057	0.0809	0.0246	0.4775	0.0158	0.1639	2.8297	0.0531	0.0884	0.73808	1.4173	2.175	9.67745	4.08459777777778	3.84273364367013	143.688028102607	59.0078805538245	2.58801878315892
ENSP00000359171	ENSG00000156875	1	100038097	100083377	+	-	0	4.27109233186387	39.5	NA	NA	NA	NA	0.0567	0.1635	0.0014	0.3615	0.0369	0.1716	2.9814	0.0221	0.0221	0.3399	2.8214	4.2671	74.8664	39.8963348148148	3.87466221978754	168.831197106103	95.7272957587087	2.65916091337166
ENSP00000287482	ENSG00000156876	1	100083563	100132955	-	-	0	5.00293028773996	36.5	9e-04	0.003	0.0773	0.6091	0.0203	0.0978	0.0949	0.5808	0.0346	0.1458	3.4823	0.1215	0.0202	-0.23867	1.0075	3.1486	17.5846	3.08671844444444	3.70986121648541	43.9945064574169	20.4364890549987	2.59963868903457
ENSP00000359160	ENSG00000122435	1	100133163	100150497	+	Non-elusive	0	4.35681031692683	35.8	0.0031	0.004	0.0629	0.4012	0.0352	0.076	0.1496	0.6733	0.0456	0.1837	3.2305	0.1154	0.0577	0.4135	0.41014	1.8358	21.6936	9.89566907407407	3.85457724648963	42.4232645903329	30.1617057807005	2.68349428295933
ENSP00000480740	ENSG00000122477	1	100148449	100178273	-	Non-elusive	0	3.03444748130022	36.2	0.0045	0	0.1112	0.4905	0.0167	0.0537	0.125	0.5759	0.0411	0.1088	2.4141	0.0671	0	0.09819	0.25555	2.1154	87.2193	6.63427981481481	3.09144653229468	101.365006233953	20.1034169325662	1.89074155431548
NP_001909.3	DBT	1	100186922	100249853	-	Non-elusive	0	3.05372816584361	39.2	0.0019	0.0081	0.0629	0.5824	0.0389	0.1292	0.0991	0.5709	0.0239	0.1478	2.8761	0.0159	0.0636	NA	NA	NA	10.2278	5.81977975925926	3.92986589077744	109.919952771198	59.6122535237673	2.65763504603034
ENSP00000260563	ENSG00000137996	1	100266249	100291771	+	Non-elusive	0	2.31067714393703	38.9	0.0045	0.0152	0.0438	0.618	0.1151	0.2753	0.059	0.6659	0.0302	0.2243	4.2315	0.0392	0.0784	-0.31697	0.30262	1.099	43.2386	19.5721161111111	3.93963921638585	39.7045341294347	28.087269458484	2.68659697520545
ENSP00000354916	ENSG00000079335	1	100352467	100499465	+	Non-elusive	0	1.87278442913517	38.4	0.0027	0.0068	0.1129	0.5065	0.0317	0.0987	0.0606	0.3804	0.0238	0.1148	3.83	0.0272	0	-1.2611	0.49361	2.6204	28.2354	4.20382646296296	3.67520456166971	171.670120224739	85.3948456307818	2.54369883855001
ENSP00000314223	ENSG00000181656	1	100538137	100542018	+	-	0	1.76137850514323	52.5	0	0.0162	0.0179	0.9009	0.0417	0.3082	0.0809	0.8387	NA	NA	4.8944	0.5152	0.5152	-0.37077	3.0293	2.469	81.8663	4.66205976888889	1.88397331897405	32.8508923327322	2.65417237359863	0.734649134663593
ENSP00000294728	ENSG00000162692	1	100719760	100739045	+	Non-elusive	0	1.84325972582828	36.9	0.0054	0.0106	0.1109	0.6848	0.0622	0.0919	0.3186	0.7977	0.0874	0.2768	4.0962	0.1037	0.0519	0.73224	1.2056	3.9518	244.229	16.031311537037	3.04346990889807	313.020367184471	43.5573009366427	1.78221986790632
ENSP00000359132	ENSG00000162694	1	100872387	100895998	-	Non-elusive	0	1.57471104052406	38.7	0.003	0	0.0736	0.5885	0.0557	0.2293	0.0354	0.3795	0.027	0.2192	2.6681	0.0424	0	0.31489	0.83097	1.4857	25.5785	10.9609118148148	3.86170750927168	126.9105628437	48.5962637419887	2.55616229237258
ENSP00000359130	ENSG00000162695	1	100896076	100981753	+	Non-elusive	0	1.06965191234661	35.8	0.0037	0.0179	0.0197	0.3714	0.0409	0.1311	0.0456	0.6886	0.0181	0.1794	2.2876	0.0467	0.07	-0.43498	0.46706	1.4852	16.3384	7.47401111111111	3.82132688876369	144.692925856141	80.2714182652135	2.65694629403978
ENSP00000359127	ENSG00000117543	1	100990063	101025772	-	Non-elusive	0	0.586091136334427	37.5	0	0.0374	0.0824	0.7198	0.0162	0.0822	0.0822	0.6087	0.0968	0.3154	1.9042	0.112	0.084	-0.3585	0.48136	0.81674	33.6165	12.2848172222222	3.87989316110873	34.6468744756179	22.3376478343165	2.67467349615643
ENSP00000305416	ENSG00000170989	1	101236888	101241518	+	Non-elusive	0	0.527679623085983	47.9	0.0023	0.0173	0.0257	0.7577	0.0025	0.0886	0.0368	0.5138	0.0345	0.4351	3.8868	0.2159	0	-0.17683	2.6081	2.4156	193.748	42.8104794444444	3.71310109054589	75.9685939315688	21.289505620448	2.26049764378501
ENSP00000345192	ENSG00000118733	1	101803486	101846973	-	-	0	0.52650640062549	35.8	0	0.0154	0.003	0.5383	0.003	0.0766	0.0052	0.4449	0.0204	0.2067	3.7252	0.092	0.115	-2.052	1.6148	2.6804	18.954	1.70849520092593	2.34168817922583	277.169727947737	51.2227901294459	1.65320281641683
ENSP00000359114	ENSG00000060718	1	102876467	103108466	-	Non-elusive	0	0.540651802089001	33.1	0.0135	0.041	0.0593	0.5685	0.0719	0.1975	0.0483	0.3553	0.075	0.3116	6.4052	0.0129	0.1034	-1.2633	1.0245	8.6142	19.9835	1.96535461907407	2.96965411556088	280.552251814352	70.128664534286	2.1496272813176
ENSP00000432886	ENSG00000185946	1	103525699	103555112	+	Non-elusive	0	0.752255827161701	35.1	NA	NA	NA	NA	NA	NA	NA	NA	NA	NA	2.0738	0.272	0.204	0.22717	0.98976	2.4881	78.9257	29.4845209259259	3.81423828549237	85.6639428358609	48.632190643198	2.66624502098179
ENSP00000354610	ENSG00000240038	1	103554700	103579529	+	-	1	1.70768360038252	34.7	NA	NA	NA	NA	NA	NA	NA	NA	NA	NA	2.1345	1.3693	0.1208	-1.5549	-2.5174	-1.6377	576.627	25.8471861111111	2.90734260389559	36.6306933004307	13.7801372250323	2.56223496087852
ENSP00000481450	ENSG00000243480	1	103616811	103625777	+	-	1	4.09824068382073	33.9	NA	NA	NA	NA	NA	NA	NA	NA	NA	NA	2.4534	4.1262	2.8995	-1.9667	-1.0244	-0.42503	3314.99	61.8138318055556	0.0665101568611956	0.307076831237329	0.0218950029152377	0.319331986998031
ENSP00000359100	ENSG00000237763	1	103655755	103664554	+	-	1	0.396196961961696	34.1	NA	NA	NA	NA	NA	NA	NA	NA	NA	NA	0.5682	3.2955	2.3864	0.15092	-0.052245	-0.12404	0.87315	0.0164383555555556	0.0835076641241188	0.00144714687233117	0.000172735081666438	0.686281649636959
ENSP00000330484	ENSG00000174876	1	103687418	103696290	-	-	1	0.356441885078553	34.3	NA	NA	NA	NA	NA	NA	NA	NA	NA	NA	0.2254	3.2683	1.9159	0.61912	0.094097	-0.80097	9.04499	0.205760822222222	1.1921362615524	0.0291944918451241	0.00382361613389062	1.42930234298882
ENSP00000359096	ENSG00000187733	1	103750406	103758690	+	-	1	0.321962388353793	34	NA	NA	NA	NA	NA	NA	NA	NA	NA	NA	0.4828	3.0175	1.3277	0.43282	-0.50268	0.49453	1.3376	0.0247703703703704	0	0	0	0
ENSP00000359095	ENSG00000198890	1	107056679	107059294	+	-	0	0.308057643746298	50.3	0	0.0233	0.0226	0.6704	NA	NA	NA	NA	0.0252	0.215	6.1162	0.7645	0.3823	-2.0439	0.27634	1.777	27.2535	9.96807074074074	3.87559199344865	12.5672394992392	6.48924431282857	2.61021883490199
ENSP00000359085	ENSG00000162631	1	107140820	107482408	+	-	0	0.307243259850987	37.3	NA	NA	NA	NA	NA	NA	NA	NA	NA	NA	3.9872	0.0234	0.0351	0.42857	2.4549	3.9561	6.76673	1.52873050537037	3.40377630746631	278.282187192039	81.4909984790951	2.20779391867067
ENSP00000359073	ENSG00000134215	1	107571160	107965144	-	Non-elusive	0	0.296572658076934	37.5	NA	NA	NA	NA	NA	NA	NA	NA	NA	NA	4.2667	0.0406	0.0838	-1.2045	1.1348	3.2624	49.0097	6.30073068888889	3.13887809920087	460.755213609231	122.085395279777	2.34473705932574
ENSP00000457733	ENSG00000085491	1	108134036	108200358	-	Non-elusive	0	0.884592856659942	39.3	NA	NA	NA	NA	NA	NA	NA	NA	NA	NA	4.4781	0.2111	0.6483	-0.66312	0.82447	1.0481	32.6421	8.79549016666667	3.68424312272343	79.1248609425854	41.9732940854394	2.62721261063127
ENSP00000389237	ENSG00000196427	1	108223341	108244067	-	-	4	0.920624420088814	45.3	NA	NA	NA	NA	NA	NA	NA	NA	NA	NA	1.2544	0.3377	0.386	1.2363	0.73528	0.79192	2.35739	0.0691458	1.36932598641881	0.0422046667841969	0.00735321953538047	1.20381102943684
ENSP00000417277	ENSG00000186086	1	108450287	108471002	+	-	4	1.2382323702244	45.3	NA	NA	NA	NA	NA	NA	NA	NA	NA	NA	1.6895	0.4344	0.4344	0.099792	-0.37765	0.64565	1.51697	0.0458270896296296	1.39768220474596	0.0552338002577872	0.0127697028844575	1.95755238654694
ENSP00000359052	ENSG00000162636	1	108560089	108639327	+	-	0	2.29996467911386	39.2	NA	NA	NA	NA	NA	NA	NA	NA	NA	NA	3.0414	0	0.0252	1.0778	0.99942	2.3283	27.0799	8.71814837037037	3.81616500715913	91.717208947507	57.31803965241	2.64419429449332
ENSP00000359049	ENSG00000162639	1	108648295	108661526	-	Non-elusive	0	2.38832043071653	41.3	0	0.0081	0.1978	0.7507	0.0425	0.157	0.1987	0.7236	0.0628	0.1951	3.2497	0	0	0.11328	0.058504	-0.043485	103.336	6.74142775925926	3.32288825663258	10.4025318758244	4.1066921097167	2.61071031446995
ENSP00000359042	ENSG00000134186	1	108692323	108701803	+	Non-elusive	0	3.441426913925	37.9	0	0.004	0.0261	0.5314	0.0073	0.0819	0.0246	0.4888	0.0082	0.1417	1.6876	0	0	0.65327	1.9223	4.3581	91.8664	32.2834790740741	3.85688003709515	124.958226157552	57.4417510473592	2.63211588036584
ENSP00000359034	ENSG00000143107	1	108712657	108742740	+	Non-elusive	0	3.47053515652114	42.8	0.0077	0.0164	0.0782	0.5078	0.0308	0.1022	0.0846	0.4672	0.0346	0.1373	3.7561	0	0	1.4402	0.76723	1.7218	2.45738	0.108601353148148	2.70344927987966	2.00707312813903	0.561580889585164	2.39564421971056
ENSP00000359025	ENSG00000116266	1	108746688	108809526	+	Non-elusive	0	4.8908126085149	36	9e-04	0.0108	0.0378	0.5013	0.0228	0.1405	0.036	0.4766	0.0402	0.194	3.867	0.0477	0.1432	1.1775	1.764	3.4919	47.2046	20.4728916666667	3.91343007867419	82.9311913701025	49.7351935405858	2.66928317483853
ENSP00000359018	ENSG00000162641	1	108815898	108857094	-	-	0	5.1634794475077	43.5	NA	NA	NA	NA	NA	NA	NA	NA	NA	NA	5.8742	0.0728	0.4612	0.73362	-0.05654	0.38907	11.6198	0.431608683148148	2.50771316047946	35.969121271746	22.1568552856693	2.66118058040006
ENSP00000349968	ENSG00000274068	1	108837660	108963484	-	-	0	4.2510551726232	40.5	NA	NA	NA	NA	NA	NA	NA	NA	NA	NA	4.7526	0.0397	0.151	NA	NA	NA	NA	NA	NA	NA	NA	NA
ENSP00000385510	ENSG00000121957	1	108875350	108934545	+	Non-elusive	0	4.25124880433627	38.8	7e-04	0.012	0.0376	0.6399	0.0078	0.0837	0.03	0.6923	0.0344	0.1839	4.2064	0.0507	0.1183	1.8469	1.2552	2.2087	20.9428	7.47936238888889	3.77697458468696	82.7310820227869	40.6931135569479	2.62500267057926
ENSP00000349456	ENSG00000121940	1	108929508	108963457	-	-	0	4.98155047200191	41.7	0.0056	0.0133	0.1149	0.593	0.0346	0.1126	0.1132	0.6294	0.0514	0.2051	4.8306	0.0589	0.4418	0.056655	1.0988	3.288	35.8898	20.1660011111111	3.89247952968752	68.6063384659012	49.9605708935719	2.67991653034864
ENSP00000383599	ENSG00000085433	1	108970214	109041986	-	Non-elusive	0	5.08148524554463	41.1	5e-04	0.0047	0.0198	0.4409	0.0041	0.1157	0.0262	0.4751	0.014	0.1556	3.4414	0.0697	0.3483	-0.12508	2.7535	4.6875	56.4169	16.808002962963	3.79066347381025	126.134397235948	39.0875797863451	2.52668904043711
ENSP00000355051	ENSG00000197780	1	109064140	109076002	-	-	0	4.26985482493595	43.6	0	0	7e-04	0.7077	0.0038	0.1282	0.0109	0.5276	3e-04	0.2869	5.6478	0.0843	0.6744	-0.83369	1.2612	1.4135	58.9088	28.1229501851852	3.92329883166914	37.6288308046565	21.9792616370598	2.60606673310692
ENSP00000342148	ENSG00000215717	1	109089803	109096934	+	-	0	4.5360143338053	43.7	NA	NA	NA	NA	NA	NA	NA	NA	NA	NA	5.6085	0.1402	0.1402	0.27941	0.80588	1.7986	47.3313	32.2093703703704	3.93873008421021	48.7750700555349	24.3881633882264	2.60814858530473
ENSP00000358955	ENSG00000116299	1	109114001	109203229	+	Non-elusive	0	6.39330712077414	45.8	NA	NA	NA	NA	NA	NA	NA	NA	NA	NA	5.2673	0.056	0.1121	0.27079	1.1223	3.2104	132.356	10.6815861425926	2.49037870019555	121.254606374467	28.6675369721875	2.06951958231835
ENSP00000358939	ENSG00000031698	1	109213982	109238148	+	Non-elusive	0	6.44451502722808	43	0.001	0.0021	0.0215	0.4687	0.0272	0.3276	0.0246	0.5057	0.0174	0.1803	2.8551	0.0828	0	1.4825	2.6571	4.7019	152.879	80.4207611111111	3.92182771910886	78.4947126324611	52.1016191145438	2.69233965513215
ENSP00000271332	ENSG00000143126	1	109250019	109275750	+	-	0	4.79450412841052	59.8	NA	NA	NA	NA	NA	NA	NA	NA	NA	NA	4.0028	0.0777	0.2332	-1.7401	2.176	8.2433	46.4454	13.0360090555556	3.53458310884385	121.3057614498	29.5242157083761	2.24950712556303
ENSP00000349678	ENSG00000221986	1	109292365	109307041	-	Non-elusive	0	5.25720894776963	49.8	0.004	0.0194	0.0948	0.3956	0.0088	0.2387	0.0826	0.5663	0.0844	0.2431	4.7012	0	0.0681	-0.41727	0.40413	2.3208	85.9857	2.09560101481481	1.33335222268198	3.70776969469411	0.733108805812854	2.15238154962635
ENSP00000256637	ENSG00000134243	1	109309570	109397951	-	Non-elusive	0	5.76639509691663	42.3	NA	NA	NA	NA	NA	NA	NA	NA	NA	NA	2.4213	0.0339	0.0226	0.79972	2.1035	5.5231	183.258	45.3111948148148	3.67863411133776	102.426410298863	63.9180517355175	2.65267310128065
ENSP00000271308	ENSG00000143106	1	109399031	109426351	-	Non-elusive	0	6.45140479339376	40.7	NA	NA	NA	NA	NA	NA	NA	NA	NA	NA	2.8183	0.0366	0	0.018874	2.807	3.6021	61.0745	18.7045453703704	3.91315136350164	104.965253815124	48.1943192866409	2.60817396140197
XP_011539585.1	SYPL2	1	109466478	109480282	+	Non-elusive	0	6.44217230049973	49.3	0	0	0.0399	0.3824	0.2469	0.5626	0.0221	0.4027	0.0294	0.2865	3.9841	0	0.0724	NA	NA	NA	150.354	7.70772378333333	2.88634860277442	97.675541471249	8.96198790348387	1.02067078803437
NP_001337103.1	ATXN7L2	1	109483905	109492804	+	Non-elusive	0	5.89000004207143	56.6	NA	NA	NA	NA	NA	NA	NA	NA	NA	NA	2.2472	0	0	NA	NA	NA	34.6934	8.55949851851852	3.75109128641008	13.8745960625146	6.25145982674056	2.55444388721885
ENSP00000358884	ENSG00000174151	1	109494114	109496562	+	-	0	6.38421093432927	54.8	0.0028	0.0141	0.0604	0.4403	NA	NA	0.1726	0.6849	0.0235	0.283	4.9	0	0	-0.15643	-0.070286	0.52088	24.7324	7.93514592592593	3.85420573934367	16.6758334140087	7.10822638604558	2.60706682878401
ENSP00000358880	ENSG00000181754	1	109504175	109509682	-	Non-elusive	0	9.55109837631328	52.9	NA	NA	NA	NA	NA	NA	NA	NA	NA	NA	5.0835	0	0	1.5336	2.8562	3.2872	44.4771	10.0316508148148	3.70356740614237	14.024659131245	5.0982050281716	2.52740927139635
ENSP00000432456	ENSG00000156097	1	109539872	109547260	+	Non-elusive	0	9.45007323806759	50.2	0	0.0211	0.0168	0.443	0.0072	0.4152	0.0427	0.5669	0.0165	0.1995	2.3007	0	0	0.94424	2.0862	2.9323	8.05266	1.00168641481481	3.06563852064109	1.62293453393056	0.415194118392286	2.01617548332427
ENSP00000358867	ENSG00000065135	1	109548611	109618321	+	Non-elusive	0	8.35386993024519	40	0	0.0067	0.009	0.3	0.0014	0.1451	0.0045	0.4049	0.003	0.1181	2.9264	0.0287	0.0143	0.33463	1.7901	2.818	15.2178	5.6673687037037	3.83702362987813	74.5625447262766	49.7292749922673	2.68146895208413
ENSP00000251337	ENSG00000134183	1	109603267	109613057	-	Non-elusive	0	8.18177567908738	44.4	0	0.0051	0.021	0.5661	0.0166	0.2804	0.016	0.5329	0.0906	0.4246	3.6768	0	0.1021	0.021658	0.66306	1.6246	NA	NA	NA	1.7914995344509	0.295960912135569	2.11267285297592
ENSP00000256578	ENSG00000116337	1	109620654	109632051	+	Non-elusive	0	9.09835319807115	60.3	NA	NA	NA	NA	NA	NA	NA	NA	NA	NA	3.3339	0.1755	0.0877	0.46367	2.8298	3.4162	138.414	30.9046105555556	3.79735138130605	24.04433757892	12.4229071485598	2.62165923471475
ENSP00000358851	ENSG00000168765	1	109656081	109661700	+	-	0	8.25199226670439	54.1	0.0037	0	0.1159	0.6434	NA	NA	0.3574	69.9336	0.028	0.4249	5.694	1.0676	0.8897	-1.6548	0.13254	-0.035533	32.1787	13.5580507407407	3.91175876729774	45.2501656066977	13.5205717997968	2.41551785222456
ENSP00000241337	ENSG00000213366	1	109668066	109675286	+	-	0	10.200364298725	52	NA	NA	NA	NA	NA	NA	NA	NA	NA	NA	5.6779	1.5233	1.3848	-1.2896	0.83559	0.52758	58.3913	13.5381661111111	3.70798740345748	11.4609696958367	4.99265389339633	2.58286095071717
ENSP00000311469	ENSG00000134184	1	109687820	109693745	+	-	0	9.76467141880676	52.6	NA	NA	NA	NA	NA	NA	NA	NA	NA	NA	10.4624	4.7249	5.9062	2.3663	1.5173	1.5431	116.447	19.7251905925926	3.6190171574679	1.83681940930492	0.688604181615918	2.41520475268038
ENSP00000256593	ENSG00000134201	1	109712255	109718266	+	-	0	5.09250165506304	52.6	NA	NA	NA	NA	NA	NA	NA	NA	NA	NA	9.1484	1.996	0.998	0.12773	-0.94442	0.18805	91.1006	10.4750624425926	3.48327770467166	24.3291246917662	7.80599431762673	2.31406325390139
ENSP00000256594	ENSG00000134202	1	109733932	109740516	-	Non-elusive	0	3.93623302499508	46.5	NA	NA	NA	NA	NA	NA	NA	NA	NA	NA	4.5558	0.1519	0	-0.1729	0.93635	1.0432	275.922	31.9072405185185	3.64690119492915	63.2786908534663	19.8176656110788	2.45562855719522
ENSP00000358820	ENSG00000198758	1	109750081	109764027	-	Non-elusive	0	3.81656498247106	53.8	NA	NA	NA	NA	NA	NA	NA	NA	NA	NA	5.8794	0.0717	0	0.0027654	0.094356	1.9931	113.499	4.37898700462963	1.09063109584298	51.1964279590916	4.45828554459266	0.616512477872779
ENSP00000358814	ENSG00000168710	1	109984686	110023735	+	-	0	3.68407479724431	41	0	0.0082	3e-04	0.2898	0.0028	0.1494	0.0029	0.4164	0.0048	0.1545	2.8937	0.0512	0	0.24777	4.0174	4.9089	173.081	84.1935388888889	3.87388742169857	196.303277132178	98.0175083772601	2.63564402492238
ENSP00000358810	ENSG00000143093	1	110034616	110054641	+	Non-elusive	0	3.09650934924644	49.6	0	0.0195	0.0069	0.4853	0.0063	0.2544	0.0291	0.5859	0.0135	0.1819	3.1459	0	0	1.5372	2.3764	3.9931	59.572	27.1666022222222	3.87118637811442	33.7231719151892	24.8316067449214	2.68548566171264
ENSP00000358807	ENSG00000156150	1	110059994	110070700	-	-	0	4.13572259936074	58.9	0	0.0427	0.0242	0.4212	0.1796	0.6882	NA	NA	NA	NA	5.417	0.0934	0	0.47475	0.44635	1.515	1.33631	0.107929085185185	2.63882397848758	0.972097266621167	0.348785015534085	2.55656102403492
ENSP00000334044	ENSG00000186150	1	110112468	110113945	+	-	0	3.94940251182	57.3	0.0076	0.0097	0.2437	1.6067	NA	NA	NA	NA	NA	NA	7.4425	1.3532	0	0.13504	0.24654	0.1931	258.671	5.03881816851852	0.367324894903518	0.129724186270254	0.0125294579925773	1.10841283894913
ENSP00000330199	ENSG00000197106	1	110150486	110202202	+	Non-elusive	0	4.4862879812345	50.6	0	0.0176	0.0203	0.4721	2e-04	0.1696	0.0424	0.4375	0.0105	0.1775	3.2291	0.0193	0.0193	1.0525	2.3852	3.8574	88.4788	10.6862997981481	2.54044591960126	91.34628097998	10.0016580780887	1.3344581791123
ENSP00000358802	ENSG00000116396	1	110211473	110249124	+	Non-elusive	0	4.22847029046571	52.9	NA	NA	NA	NA	NA	NA	NA	NA	NA	NA	3.7714	0.0266	0.0266	-0.36456	2.0629	2.3979	7.35599	3.44370111111111	3.83196910912959	29.8239317316866	10.8664267615926	2.55297155295196
ENSP00000358799	ENSG00000162775	1	110338506	110346677	+	Non-elusive	0	4.56220732625322	44	0	0.0027	0.0175	0.3825	6e-04	0.0977	0.028	0.6156	0.0071	0.1866	2.0803	0.1224	0	-1.6629	1.7679	4.6965	21.7884	3.87824148148148	3.76933007217025	23.9598137351204	11.4310770666833	2.65046845012625
ENSP00000358794	ENSG00000168679	1	110362848	110391082	-	-	0	4.54984189299422	40.4	NA	NA	NA	NA	NA	NA	NA	NA	NA	NA	3.1167	0.0354	0	0.444	0.87907	1.3806	26.3848	5.80321314814815	3.59066030114961	79.9111134658871	15.1656353355412	2.30036203860753
ENSP00000256644	ENSG00000134248	1	110401253	110407942	-	-	0	5.17359250568171	42.5	NA	NA	NA	NA	NA	NA	NA	NA	NA	NA	3.139	0	0	-0.47524	-0.90566	-0.14984	147.872	81.8862166666667	3.95068885646167	89.7615316657802	32.950447072246	2.5499499722879
ENSP00000271331	ENSG00000143125	1	110451200	110457354	+	Non-elusive	0	4.16012932059145	50.7	0	0.0273	0.0801	0.7506	0.0081	0.2061	0.0336	0.9362	NA	NA	5.6864	0	0	0.52977	-0.18605	-0.6669	329.713	9.26433800185185	1.24110139600588	10.0388430928882	0.731001682242956	0.440053142545106
ENSP00000358786	ENSG00000143105	1	110517217	110519175	-	Non-elusive	0	2.60668316324726	50.3	0.002	0.024	0.0257	0.5432	0.0027	0.1425	0.0309	0.4903	0.0507	0.2257	9.1884	0.5105	0.5105	-0.64896	-0.82217	1.0915	0.646767	0.016748587037037	0.920703963736917	0.347055121608115	0.024190290865611	0.199940070132443
ENSP00000487785	ENSG00000177301	1	110593580	110607429	-	-	1	2.48744285544226	49	0	0.0087	0.0027	0.2939	1e-04	0.075	0.0085	0.2389	0.0095	0.1808	3.9711	0.0722	0.0722	-0.034972	3.831	3.3179	35.8731	3.28901425962963	2.7221561277679	15.6680737877459	3.35749558198638	1.92339300603808
ENSP00000358784	ENSG00000177272	1	110672465	110675033	-	-	0	2.03239934905152	57.8	0.0016	0.0078	0.012	0.5871	NA	NA	0.0217	0.6234	NA	NA	2.7248	0	0	1.1835	3.0156	3.2523	7.97308	0.783816162962963	3.25314689195574	24.3685831583433	2.94363673869521	1.61210350183757
ENSP00000271324	ENSG00000143119	1	110873154	110899928	+	Non-elusive	0	2.09616611218082	39.2	0	0	0.1308	0.4627	NA	NA	NA	NA	0.1026	0.2948	3.5107	0.0373	0.0747	-0.45288	0.81032	1.5956	747.684	50.1128038703704	2.49275400837372	128.6513333954	24.3570952354775	1.91504984042967
ENSP00000358778	ENSG00000121931	1	110947185	110964079	-	Non-elusive	0	2.36678387882067	36.6	NA	NA	NA	NA	NA	NA	NA	NA	NA	NA	1.8349	0	0	0.62406	0.24066	2.7731	40.3841	8.91441425925926	3.84197433739215	22.9588914605447	12.2681915392802	2.6520779950595
ENSP00000286692	ENSG00000156171	1	111117333	111140040	-	Non-elusive	0	2.65038572577973	37.7	0	0	0.0665	0.3391	0.0138	0.0854	0.1284	0.5307	0.0488	0.281	3.1707	0.044	0	-0.37196	0.45368	1.3674	91.4559	25.2333625925926	3.83374029120438	63.2057877297169	30.9766499590266	2.64709500078307
ENSP00000441980	ENSG00000134255	1	111139627	111185102	+	-	0	3.78086128019963	36.5	NA	NA	NA	NA	NA	NA	NA	NA	NA	NA	2.9466	0.022	0.044	0.49625	2.5011	3.8727	28.4072	7.21644148148148	3.81231187572091	119.01916168614	58.950282509556	2.64353015067403
XP_011538798.1	CEPT1	1	111140226	111185099	+	-	0	3.74960160482949	36.1	0	0.0061	0.024	0.4071	NA	NA	NA	NA	0.0499	0.3353	2.9639	0.0223	0.0446	NA	NA	NA	NA	NA	NA	NA	NA	NA
ENSP00000350266	ENSG00000162777	1	111187174	111200689	-	Non-elusive	0	5.9402327722642	48.8	0	0	0.0679	0.4655	0.0415	0.2984	0.068	0.5394	0.0955	0.3662	4.2172	0.074	0.222	-0.28237	1.1272	2.9858	45.3512	7.16967153703704	3.3413169206043	63.5730324223702	15.6107611099309	2.05851020706231
ENSP00000437082	ENSG00000064886	1	111200771	111243439	+	Elusive	5	4.85856373915065	44.6	NA	NA	NA	NA	NA	NA	NA	NA	NA	NA	4.8513	0.0234	0.0703	-1.606	-0.42717	-0.023774	123.464	6.07661353333333	2.36539705337774	48.2956470272947	5.18339017562665	1.27191546122393
ENSP00000358755	ENSG00000134216	1	111290916	111320557	+	-	1	4.5285313649317	38.2	NA	NA	NA	NA	NA	NA	NA	NA	NA	NA	8.9063	0.0337	0.5735	-1.0332	-0.4481	0.6244	93.6324	1.82156957222222	0.275580678865586	2.88068394639948	0.295442449318067	1.49831129932931
ENSP00000358753	ENSG00000173947	1	111346288	111353013	+	-	0	5.07982583454282	42.3	0.0079	0.0116	0.2155	0.404	0.0732	0.1221	0.191	0.5005	0.0364	0.2107	6.8391	0	0.2974	0.068278	0.45757	0.092552	23.1574	2.75110607222222	3.46363970876024	11.9865362208284	2.86034012781097	1.85013219501764
ENSP00000358747	ENSG00000085465	1	111414314	111427777	-	-	0	5.04064923562155	45.7	0.0014	0.0052	0.0964	0.4626	NA	NA	0.832	2.479	0.0311	0.2096	5.8675	0	0.4456	-0.30912	-0.13398	2.5289	31.2044	6.60057907407407	3.73408841561504	8.02558466587731	3.31463608779808	2.61963417237726
ENSP00000235090	ENSG00000116455	1	111439890	111449376	-	Non-elusive	0	6.58597281874932	44.6	0.0022	0.006	0.0471	0.3223	0.0968	0.244	0.0812	0.6498	0.0313	0.1842	3.5839	0	0.3162	-0.68958	1.0817	2.1341	52.154	22.893827037037	3.90616148828697	29.8006017571986	15.3998239484797	2.59423928604788
ENSP00000358737	ENSG00000116459	1	111448936	111462773	+	Non-elusive	0	8.89041295968198	39.2	0.0022	0.0037	0.1063	0.4	0.0165	0.1783	0.1745	0.6878	0.0316	0.2163	4.914	0.1445	0.1445	-0.39225	-0.0050212	1.9419	172.633	75.6883814814815	3.94210320017645	113.355154036399	45.6622928435835	2.59894392092194
ENSP00000344218	ENSG00000143110	1	111473792	111478512	+	-	0	6.7797923446459	41.8	0	0.0083	0.3015	0.6587	NA	NA	NA	NA	NA	NA	6.99	0	0.4236	0.15962	0.26313	-0.23071	168.999	14.9170925	3.33447492634695	24.2339689993597	5.37403059730964	2.35044392631334
ENSP00000358730	ENSG00000121933	1	111483348	111503488	-	-	1	5.0577669236494	42.7	0.0091	1e-04	0.1331	1.2444	0.0358	0.1138	NA	NA	0.0315	0.1551	5.0643	0.2482	0.0993	0.21594	-0.20793	1.3946	69.1289	3.50716492407407	2.91462579575397	6.7420679213211	1.87815514533592	2.47787200594279
ENSP00000241356	ENSG00000282608	1	111499429	111503760	-	-	0	4.56231139730563	39.6	NA	NA	NA	NA	0.0544	0.1295	NA	NA	0.0522	0.1878	6.2327	0.6925	0.4617	NA	NA	NA	14.8162	2.88438761111111	3.68486238407997	NA	NA	NA
ENSP00000358723	ENSG00000116473	1	111619783	111716691	+	Elusive	2	4.91799247547151	37.8	NA	NA	NA	NA	NA	NA	NA	NA	NA	NA	4.6745	0.0619	0.031	0.85972	2.3624	2.6301	121.123	35.7031807407407	3.78202181509255	314.329691245444	153.324393545552	2.63176552193252
ENSP00000495703	ENSG00000284755	1	111722064	111755797	-	-	0	2.85873558125241	50.4	NA	NA	NA	NA	NA	NA	NA	NA	NA	NA	5.3062	0	0	NA	NA	NA	NA	NA	NA	NA	NA	NA
ENSP00000349805	ENSG00000197852	1	111722064	111739424	-	-	0	1.65964478859682	52.2	NA	NA	NA	NA	NA	NA	NA	NA	NA	NA	5.184	0	0	-1.2769	0.34493	1.648	21.4077	5.02335642592593	3.7899578354933	98.5451365893777	19.8986574743661	2.271333174749
ENSP00000358716	ENSG00000064703	1	111755305	111768016	+	Non-elusive	0	1.55058678634243	40.2	0.0051	0.0066	0.0771	0.4847	0.0193	0.1127	0.1481	0.6467	0.0536	0.2303	5.2706	0	0	0.47924	0.079366	1.3662	102.227	8.31804611111111	3.49388209796357	15.8159710706354	10.0747701689555	2.67658395541373
ENSP00000319591	ENSG00000171385	1	111775809	111989155	-	Non-elusive	0	1.56014063553443	47.4	NA	NA	NA	NA	NA	NA	NA	NA	NA	NA	4.3216	0.0141	0.0469	0.54992	3.8545	4.0135	62.6346	8.64860450925926	3.46801562417901	245.330689675081	40.2790541893714	1.959285143459
ENSP00000271277	ENSG00000143079	1	112396181	112461164	+	Non-elusive	0	1.47437328604105	39.4	0.0023	0.0101	0.0528	0.4591	0.0192	0.1137	0.0676	0.5243	0.0281	0.1815	4.7858	0.0154	0.0616	0.47664	0.83095	2.6386	24.0445	9.98897251851852	3.76268923798241	110.581012248627	69.2409183863513	2.61562449712244
ENSP00000358698	ENSG00000134245	1	112508778	112522666	+	Non-elusive	0	1.4807888796986	49	0	0.0116	0.0054	0.6033	0.679	2.187	0.019	0.7687	0.1573	0.8045	4.32	0	0.288	-0.026761	1.5055	2.8184	14.5488	3.56345040740741	3.69557049075769	31.4931370211011	20.2100017321021	2.60069005517241
ENSP00000350734	ENSG00000007341	1	112523518	112619418	-	Non-elusive	0	1.50324432337362	38.9	0.0017	0	0.0354	0.3613	0.002	0.086	0.0155	0.4591	0.0098	0.1686	3.7434	0.0104	0.0209	-0.098332	0.58284	2.1444	23.716	4.94383740740741	3.81048064837604	116.082952075525	78.3380291531918	2.67736020661007
ENSP00000263168	ENSG00000116489	1	112619173	112671619	+	-	0	4.44197667962243	40.3	0.0016	0.0138	0.2087	0.5347	0.0274	0.1336	0.0253	0.3218	0.0239	0.1815	2.1736	0.0572	0.0381	0.80607	1.2989	3.4222	222.783	58.3929981481481	3.80846184312989	205.904835455083	111.850142089474	2.648755428249
ENSP00000399797	ENSG00000155363	1	112674421	112700746	+	Non-elusive	0	6.77310111272375	48.9	0	0.0127	0.0414	0.5086	0.0324	0.2192	0.1743	0.5732	0.113	0.2818	2.659	0	0.114	2.288	2.7581	5.2029	69.0261	24.6546877777778	3.7652386944105	55.707079979073	34.0089219199907	2.60294009123724
ENSP00000285735	ENSG00000155366	1	112701133	112707127	-	-	0	6.87224496608056	56.1	0	0.0279	5e-04	0.519	3e-04	0.3424	0.0024	0.5517	1e-04	0.107	4.1701	0.3336	0.6672	-1.133	1.8491	2.5008	280.851	108.81737962963	3.8075853252168	131.854080826337	57.2564302211309	2.40634698137952
ENSP00000476252	ENSG00000271810	1	112702648	112711355	-	-	0	4.15564678189681	54.4	NA	NA	NA	NA	1e-04	0.0591	0.0023	0.2683	NA	NA	4.249	0.2297	0.4593	-0.30863	0.99279	1.3982	NA	NA	NA	0.113989097711566	0.0335101684218882	1.93354628247562
ENSP00000308926	ENSG00000155367	1	112709994	112715477	-	Non-elusive	0	3.05783679888171	58.3	0.0037	0.003	0.0387	0.4214	0.009	0.148	0.0518	0.4392	NA	NA	5.8352	0.3647	0.1823	1.7102	0.65695	1.3695	122.908	6.58770594444444	2.98517178735949	3.20097635125711	0.981360371376609	2.34798236644187
ENSP00000358644	ENSG00000184599	1	112720419	112727235	+	Non-elusive	0	1.42162144048839	50.4	0.0033	0.0123	0.2944	1.229	NA	NA	NA	NA	NA	NA	5.721	0.4401	0.1467	-0.83387	0.1311	0.21665	17.0656	0.720142218518519	2.15409756104203	2.42508037123985	0.357737848180394	1.96217049417687
ENSP00000441065	ENSG00000155380	1	112911852	112956063	-	Non-elusive	0	1.32471762224542	40.2	0.0034	0.0058	0.0701	0.5706	0.0022	0.1114	0.0326	0.4626	0.3548	0.6652	2.0809	0.1357	0.0226	-1.0896	1.6542	2.1173	63.1642	15.3229707407407	3.76527140646019	196.824006387169	68.8503242807753	2.56050725207142
ENSP00000355396	ENSG00000198799	1	113073209	113132260	+	-	0	1.26986085046209	41.2	0.0303	0.0359	0.0301	0.3706	0.0063	0.1123	0.0425	0.5913	0.0253	0.1885	3.353	0.0339	0.1185	-0.061	0.48219	2.0992	12.6885	5.85292333333333	3.86167598808804	73.8625164138946	53.2849725202916	2.69210481773709
ENSP00000304604	ENSG00000081026	1	113390959	113685923	+	Non-elusive	0	1.21597337365733	37.1	NA	NA	NA	NA	NA	NA	NA	NA	NA	NA	2.6478	0.0339	0.0712	2.1244	2.3301	5.4714	13.0732	5.08464316666667	3.8516764917972	512.607924709449	249.96926859484	2.57429447656156
ENSP00000358617	ENSG00000116793	1	113697205	113759476	-	Non-elusive	0	1.4348731572129	39.1	0	0.0079	0.017	0.4514	0.0024	0.0744	0.039	0.514	0.0244	0.3107	2.3285	0	0.1124	0.7431	1.0198	0.60315	35.2666	6.10153444444444	3.62645445527862	97.0441446108447	42.4270463792503	2.61716767202968
ENSP00000261441	ENSG00000081019	1	113761832	113812476	-	Non-elusive	0	1.68311713293019	37.2	0	0.0064	0.009	0.2263	0.0027	0.0643	0.0236	0.3028	0.0089	0.1441	1.6586	0.0197	0.158	0.20965	2.1109	4.1052	22.6977	8.95716185185185	3.86234901733534	100.349281138026	55.417137976639	2.67622993375268
NP_057051.3	PTPN22	1	113813811	113871759	-	-	0	2.67620926427184	38.9	0.0032	0.003	0.1102	0.3934	0.0258	0.0998	0.1827	0.7614	0.0501	0.2081	2.2088	0.0345	0.1035	NA	NA	NA	50.562	2.70871790740741	2.73577912471371	220.97212261758	27.3960195545441	1.61755956700215
ENSP00000376992	ENSG00000188761	1	113880703	113887547	-	Non-elusive	0	4.98930862437634	43.3	0.0069	0.0065	0.1921	0.4512	0.0652	0.1482	NA	NA	NA	NA	3.7984	0	0.4383	0.78015	0.24951	1.4159	20.1115	1.5721627962963	2.75991362405829	9.61428131560515	2.09358405514159	2.2285881878514
ENSP00000358582	ENSG00000134262	1	113894748	113904998	-	Non-elusive	0	6.35142430690082	42.8	NA	NA	NA	NA	NA	NA	NA	NA	NA	NA	2.9265	0	0.3902	-0.056527	0.1307	2.3663	29.8652	10.457752962963	3.86931216804959	22.0992670399743	10.5460884053643	2.65522913248174
ENSP00000358576	ENSG00000118655	1	113905141	113914086	+	-	0	4.27014134167841	45.7	0.0016	0.0217	0.1407	0.5671	0.0498	0.1559	0.2142	0.6313	NA	NA	3.1299	0	0.3353	0.4434	0.54761	3.2663	12.8719	3.780985	3.80232229832947	128.811540450875	22.3674948116021	2.05211895576898
ENSP00000358571	ENSG00000163349	1	113929710	113977804	+	Non-elusive	0	2.220495170423	39.6	0	0.0077	0.0122	0.3199	6e-04	0.0471	0.0189	0.3605	0.0145	0.1345	1.6842	0.0208	0.1663	-0.22431	2.4799	6.4165	59.9127	22.2615146296296	3.88632304399814	147.607476347665	54.0000992813714	2.60697175384743
ENSP00000322273	ENSG00000116774	1	113979443	113982254	+	-	0	2.03816611636182	52	0	0.0086	0.025	0.4572	0.0135	0.2957	0.0192	0.628	0.0299	0.3156	6.4011	0	0.7112	1.309	0.1902	0.80512	290.775	44.5791115925926	3.30727943963762	174.7373520093	60.0251678074846	2.29185151081859
XP_024309104.1	SYT6	1	114089295	114141668	-	Non-elusive	0	1.83031657939979	49	NA	NA	NA	NA	NA	NA	NA	NA	NA	NA	6.2817	0.0573	0.1146	NA	NA	NA	6.23726	0.714724772037037	2.8697849053551	41.8074768575973	9.38719422803741	2.00372694953679
XP_005270993.1	TRIM33	1	114392787	114511192	-	Non-elusive	0	1.82796976538008	38.2	NA	NA	NA	NA	NA	NA	NA	NA	NA	NA	3.8089	0.0253	0.0929	NA	NA	NA	25.9891	13.6159146296296	3.87847168115248	304.263523557754	189.319629525023	2.65593176812849
ENSP00000358554	ENSG00000116752	1	114567557	114581639	-	-	0	1.89842864349137	40.3	NA	NA	NA	NA	NA	NA	NA	NA	NA	NA	3.9764	0	0.142	0.038816	0.51526	0.59907	79.2046	46.0814037037037	3.9423030950189	67.5587459718477	30.0310690752319	2.56820950188189
ENSP00000376955	ENSG00000175984	1	114582850	114670035	-	Non-elusive	0	2.09343916166733	39.3	0.001	0.0115	0.0491	0.4585	0.0117	0.0941	0.0433	0.4634	0.0243	0.2292	3.2459	0.0344	0.0918	2.4086	0.38197	3.163	26.488	3.30731790740741	3.11360328914878	122.38014197254	20.1710975394701	2.06714814774596
ENSP00000430075	ENSG00000116748	1	114673098	114695586	-	Non-elusive	0	3.60918692752495	40.7	0.0022	0.0038	0.0341	0.5047	0.0386	0.1999	0.0578	0.6419	0.0428	0.1867	3.5573	0	0.1334	-0.49749	-0.45701	0.55218	225.705	4.45341527444444	0.386119207639277	43.914359528159	3.07229498813501	0.30569063145208
ENSP00000358548	ENSG00000213281	1	114704469	114716894	-	Non-elusive	0	3.27245017694606	39	0	0.0067	0.003	0.4237	0.0385	0.2037	0.009	0.4865	2e-04	0.1854	2.7362	0.0805	0.0805	0.011094	1.7139	2.394	77.2891	15.4547624074074	3.80728278083788	32.7204364611091	21.3797563938302	2.65356854917923
ENSP00000481762	ENSG00000009307	1	114716914	114758050	-	Non-elusive	0	3.10104992690382	38.2	0	0.0057	0.0024	0.2437	0.0025	0.0635	0.5799	61.2817	0.0047	0.1487	2.6983	0	0.0243	0.40274	3.452	5.8548	771.135	221.731331481481	3.83897044187258	388.092388616109	245.621005577867	2.63723849035215
ENSP00000358541	ENSG00000052723	1	114769479	114780685	-	Non-elusive	0	3.36241825120627	36.9	NA	NA	NA	NA	NA	NA	NA	NA	NA	NA	1.6061	0.0892	0.4461	0.35934	0.4353	2.2408	24.6689	10.49498	3.9058612883444	49.5724515733564	29.6160577121771	2.64595674580052
ENSP00000358535	ENSG00000198765	1	114854803	114995370	+	-	0	2.33723261641505	35.3	0.0026	0.0179	0.0974	0.3315	0.0134	0.1094	0.1482	0.6494	NA	NA	3.0946	0.0142	0.0356	-0.36747	1.3797	6.3323	48.1499	0.904866825925926	0.112544105153175	3.43989682946125	0.988626419951037	2.5105063479042
ENSP00000256592	ENSG00000134200	1	115029824	115034309	+	Non-elusive	0	1.42666290299406	33.9	0.0096	1e-04	0.09	0.6369	0.0107	0.1063	0.0837	0.6725	0.0256	0.2131	8.025	0	0.8917	-0.51918	0.30413	0.21486	634.754	11.9186671962963	0.115069857956123	0.0512501469815534	0.0132356982187584	1.87224559921688
ENSP00000358529	ENSG00000134198	1	115048011	115089464	-	Non-elusive	0	1.40097648060698	43.4	0	0	0.0323	0.4168	0.0138	0.1254	0.0867	0.3535	NA	NA	4.8729	0	0.1206	-0.14148	0.32459	1.1312	78.3513	11.1737325462963	3.04256121977432	55.0093530068847	16.7890847516718	2.38565405488204
XP_011539820.1	NGF	1	115285915	115303467	-	Non-elusive	0	1.41540670195073	44.4	0.0062	0.031	0.0705	0.5347	0.0081	0.1121	0.0681	0.2996	0.1061	0.4142	5.8679	0.1139	0.057	NA	NA	NA	33.4683	6.64065240740741	3.35061643686602	12.9584017152307	3.92380660727953	2.34850132412337
ENSP00000347672	ENSG00000173218	1	115641953	115698224	+	Non-elusive	0	1.72561915831693	45.3	9e-04	0.0115	0.0216	0.5376	0.0029	0.0645	0.0463	0.4748	0.0019	0.1283	4.9758	0.0889	0.3021	-0.80665	0.024885	2.9701	13.2652	3.70108388888889	3.66260501904763	27.6076137851658	15.4518096178973	2.59986773802104
ENSP00000261448	ENSG00000118729	1	115700007	115768781	-	Non-elusive	0	1.3698040397478	43.2	0.0012	0.0117	0.0662	0.6048	0.0038	0.1234	0.0445	0.6807	0.0132	0.1787	6.3686	0.1163	0.0436	-0.47004	-0.19506	0.26218	439.094	39.9754081296296	2.53502329623997	658.601101982333	87.630901651441	0.808731844691691
ENSP00000358519	ENSG00000177551	1	115836692	115843917	-	-	0	1.64836588071012	47	NA	NA	NA	NA	NA	NA	NA	NA	NA	NA	5.9507	0.1384	0.4152	-1.0449	1.0469	1.5157	8.07503	0.591834379259259	2.43717721782609	43.3522759502827	4.06484120632443	0.981079688876024
ENSP00000358515	ENSG00000163393	1	115976498	116070054	+	Non-elusive	0	1.60728697994221	39.5	9e-04	0.0148	0.0246	0.4364	0.0831	0.1976	0.0546	0.4353	0.5752	0.6861	3.7624	0.0214	0.0214	1.3225	0.67588	1.7902	15.7298	4.74615146296296	3.80542189383766	64.3103729561763	20.3200276440388	2.42272006969529
ENSP00000358512	ENSG00000173212	1	116111755	116135240	+	Non-elusive	0	1.68458746859448	43.5	0.0051	0.0187	0.1402	0.8146	0.1284	0.321	0.1087	0.6212	0.0197	0.1832	6.0036	0.0852	0.0426	0.32185	-0.1045	1.3261	7.17466	0.477338224074074	2.53407267797154	3.19985536413131	0.394891344136765	1.74947613634071
ENSP00000445306	ENSG00000163399	1	116373867	116404772	+	Non-elusive	0	1.50401464480546	42.7	5e-04	0.0068	0.015	0.5292	0.0019	0.0779	0.0163	0.5835	0.0245	0.1283	3.1062	0.0324	0	-1.3967	6.2154	6.4263	605.853	178.312140740741	3.77225691358408	236.246837556006	115.448305291522	2.57288853144729
ENSP00000358501	ENSG00000116815	1	116514535	116571039	-	-	1	1.38085990091344	41.6	NA	NA	NA	NA	NA	NA	NA	NA	NA	NA	2.4423	0.0354	0.1416	1.012	0.72432	2.3865	96.5696	15.3301768518519	3.64821546004426	141.384790711013	33.4791373699805	2.39444027244216
ENSP00000358495	ENSG00000143061	1	116574399	116667755	-	Non-elusive	0	1.51232490788321	46.1	NA	NA	NA	NA	NA	NA	NA	NA	NA	NA	3.0849	0.1285	0.0214	-1.233	1.771	5.3354	36.2629	6.0315483	3.42015265002537	126.936053602429	42.7049996253762	2.44934786374144
ENSP00000358490	ENSG00000116824	1	116754385	116769228	+	-	0	1.90843076553974	47.2	0	0.0145	0.4123	0.8491	0.0402	0.1618	NA	NA	NA	NA	4.1768	0.1347	0.1347	-0.71986	0.06694	2.359	51.7833	4.24224257777778	2.82743689636945	223.738260372254	19.6266432659244	0.954809834502423
ENSP00000376899	ENSG00000134247	1	116910057	116990358	+	Non-elusive	0	2.30568813262318	44.2	0.0042	0.0114	0.0522	0.5988	0.0278	0.1115	0.0563	0.4524	0.0614	0.2108	4.4333	0	0.0498	0.86157	1.6743	3.8	89.4993	20.3481029444444	3.55574111928437	153.10179715491	45.8045583677138	2.44144662233512
XP_024306770.1	CD101	1	116988030	117037481	+	Non-elusive	0	2.19940427564191	42.6	0.0069	0.0205	0.1675	0.4791	0.0578	0.1748	0.2614	0.6764	NA	NA	4.5903	0	0.0404	NA	NA	NA	3.37614	0.862446861111111	3.68389091298352	8.39948320894535	3.25206900806942	2.50004166906316
ENSP00000358478	ENSG00000116830	1	117060303	117107453	+	Non-elusive	0	1.80764582537108	41.2	0.0035	0.0037	0.1925	0.5125	0.0455	0.0948	0.1858	0.6604	0.0696	0.1874	2.8419	0.0212	0.0212	-0.27545	0.80651	2.3215	29.6789	3.77107346296296	3.66329885674348	86.9533368653556	29.7038999717605	2.5586212330409
ENSP00000256649	ENSG00000134253	1	117111060	117121728	-	-	0	1.94900294577874	45.5	0.0079	0.0123	0.1252	0.7931	0.0554	0.1668	NA	NA	0.0412	0.1569	4.4053	0.0937	0	1.0492	0.68727	1.2812	17.8322	6.09144919074074	3.75467512360278	11.8932729595285	5.89860459625376	2.57074784043818
ENSP00000358470	ENSG00000134258	1	117143587	117210934	-	-	0	1.48682934703765	42.4	0.0039	0.0117	0.0652	0.5824	0.0413	0.1651	NA	NA	0.8148	4.9473	4.8257	0.0148	0.0445	0.18022	0.86147	-0.99569	27.556	1.6449586	2.03503577666288	19.7349830996604	3.47039046776876	1.83926846823114
ENSP00000348959	ENSG00000198162	1	117367449	117528872	+	-	0	1.54484463276836	35.3	0.0039	0.0054	0.0307	0.4097	0.003	0.0892	0.0365	0.5459	0.0364	0.2095	2.9611	0.0186	0.0867	0.10391	2.5642	4.8421	21.7789	11.5382675925926	3.90634933983534	367.479762607719	169.880884789769	2.66123577862557
ENSP00000358458	ENSG00000183508	1	117605934	117628372	+	Non-elusive	0	1.30333915491489	44.2	0.0024	0.034	0.0197	0.5567	0.0025	0.0546	NA	NA	0.0037	0.1178	4.5011	0.1337	0	-1.1265	1.9902	2.826	113.562	7.76056031481482	3.04963709121843	67.8625492600335	14.0093556470603	2.02351967547747
ENSP00000358451	ENSG00000196505	1	117863485	117929630	-	Non-elusive	0	0.758898079987858	36.5	0.002	0.007	0.0214	0.4828	0.0107	0.0625	0.0558	0.628	0.0152	0.1478	3.3864	0	0.0756	-0.20244	0.92837	2.0072	5.36012	2.64667896296296	3.87539002817791	47.3584401479309	36.4023076061692	2.68304972002929
ENSP00000308179	ENSG00000065183	1	117929768	117966542	+	Non-elusive	0	0.789522806776136	36.9	0.0019	0.0116	0.0442	0.6073	0.0142	0.1	0.0827	0.7435	0.0222	0.1485	3.5622	0	0.0816	-0.38857	0.59965	3.198	22.0057	6.07586407407407	3.81580644579175	33.9077224459078	23.2977039932895	2.68578983549586
ENSP00000337804	ENSG00000155761	1	117953864	118185223	-	Non-elusive	0	0.782911502479872	37.5	NA	NA	NA	NA	NA	NA	NA	NA	NA	NA	2.2216	0.0043	0.0303	0.24997	0.079774	5	28.2035	1.11526988185185	2.17541548667563	44.1858253203711	16.8716400041777	2.43670907066877
XP_005271218.1	TBX15	1	118883046	118988366	-	-	0	0.897694272261696	41	NA	NA	NA	NA	NA	NA	NA	NA	NA	NA	4.4341	0.0285	0.0475	NA	NA	NA	77.955	6.07895819814815	2.46382938199621	107.418105817712	8.25680274363562	0.722291183780872
ENSP00000235521	ENSG00000116874	1	119031221	119140671	-	Non-elusive	0	0.883120848149263	38.1	0	0.0226	0.0688	0.521	0.0238	0.0495	0.1157	0.6546	0.0349	0.1789	3.3896	0.0457	0.0274	0.69089	0.90212	2.5155	14.7704	6.61771037037037	3.84797276418821	51.3879060341461	38.0402659473668	2.67987614827317
ENSP00000354314	ENSG00000116882	1	119368809	119394130	+	-	0	0.826369693009562	41.5	NA	NA	NA	NA	NA	NA	NA	NA	NA	NA	4.66	0.158	0.079	-0.83447	-0.069046	0.67752	118.924	2.95005549259259	0.872484332872972	8.03828159949211	0.912016935162959	1.5086907712608
ENSP00000445122	ENSG00000203859	1	119414931	119423035	+	-	0	1.62574247078018	43.8	NA	NA	NA	NA	NA	NA	NA	NA	NA	NA	5.182	0.3701	0.3701	-2.3525	0.65631	0.019361	1702.29	31.8382086148148	0.0804343963892076	7.06381279982454	0.837675146338351	1.06016006333742
ENSP00000358421	ENSG00000203857	1	119507203	119515054	+	-	0	1.89785731908675	44.5	NA	NA	NA	NA	NA	NA	NA	NA	NA	NA	5.2216	0.3821	0.6368	-3.1986	-1.0065	0.41502	3.95347	0.0962971277777778	0.966774192605163	52.011087482688	3.55165802373604	0.160766285462684
ENSP00000493382	ENSG00000092621	1	119648411	119744190	+	Non-elusive	0	3.25619258053262	43.8	0	0.0115	0.0132	0.515	0.0051	0.3203	0.0567	0.5557	0.5528	65.6427	3.1635	0.0313	0.0209	-0.57181	0.20738	2.3424	83.0848	25.3506045185185	3.77829519257975	99.9673917126416	40.6320758809462	2.57117374789899
ENSP00000358414	ENSG00000134240	1	119747996	119768894	-	-	0	3.59626296902333	41.9	0.0019	0.0068	0.0549	0.5142	0.0076	0.2919	0.0596	0.7403	0.0218	0.2674	3.8758	0.1435	0	-1.6267	-0.19124	0.73578	748.497	24.1421958111111	1.58177296603426	247.099698448283	25.1950586935063	1.14427790001531
ENSP00000346158	ENSG00000134193	1	119794018	119811580	-	-	0	3.10965993647409	43.6	0.0025	0	0.2143	0.5634	0.025	0.1934	0.3051	1.109	NA	NA	6.0354	0.1708	0	-0.2456	0.0028858	1.0375	103.646	2.40330311851852	0.684425290159643	26.2213878983482	2.91070147362161	0.984665342042744
NP_001041445.1	NBPF7	1	119834765	119844880	-	-	4	2.6509879664082	45.5	NA	NA	NA	NA	NA	NA	NA	NA	NA	NA	4.6461	0.5931	0.0989	NA	NA	NA	NA	NA	NA	NA	NA	NA
ENSP00000358407	ENSG00000134249	1	119893533	119896495	-	Non-elusive	0	1.93993140956802	43.8	NA	NA	NA	NA	NA	NA	NA	NA	NA	NA	4.7249	1.0125	0.675	-1.2128	0.4334	NA	41.7754	0.773618518518518	0	0.118274498078512	0.0148677639076394	1.35168918115286
ENSP00000256646	ENSG00000134250	1	119911553	120069626	-	-	0	1.81519735084912	39.7	NA	NA	NA	NA	NA	NA	NA	NA	NA	NA	2.2648	0.1455	0.038	-0.43843	3.5024	8.8255	76.4516	20.2073274074074	3.68108736911477	281.624027171981	107.564337043079	2.59848699503588
ENSP00000463393	ENSG00000265808	1	120150898	120176515	-	-	0	1.44369635765721	36.1	NA	NA	NA	NA	NA	NA	NA	NA	NA	NA	1.4053	0.3123	0.4294	NA	NA	NA	69.6063	13.3536007407407	3.82156733606922	0	0	0
NP_001032590.2	NBPF8	1	120415027	120469670	+	-	4	1.47821689031736	43.6	NA	NA	NA	NA	NA	NA	NA	NA	NA	NA	5.4169	0.0183	0.0183	NA	NA	NA	NA	NA	NA	NA	NA	NA
NP_001338301.1	NBPF26	1	120805556	120842215	+	-	4	3.3352948043254	43.9	NA	NA	NA	NA	NA	NA	NA	NA	NA	NA	2.6459	0.5456	0.0818	NA	NA	NA	NA	NA	NA	NA	NA	NA
ENSP00000485206	ENSG00000263353	1	120889746	120890405	+	Elusive	6	4.82778597735079	46.5	NA	NA	NA	NA	NA	NA	NA	NA	NA	NA	4.5455	1.5152	6.0606	NA	NA	NA	0.170497	0.00585262962962963	0.690027262394414	0	0	0
XP_016858505.1	LOC105369199	1	120963148	120977953	+	Elusive	3	4.78289091592361	41.8	NA	NA	NA	NA	NA	NA	NA	NA	NA	NA	0.878	0.2702	0.2702	NA	NA	NA	NA	NA	NA	NA	NA	NA
NP_001017986.1	FCGR1B	1	121087345	121097161	+	-	0	2.91968976210785	41.9	0.0058	0.0078	0.2475	0.5686	NA	NA	NA	NA	NA	NA	1.528	0.1019	0	NA	NA	NA	11.3608	0.79041897037037	3.12446365904329	1.17216057486891	0.332439809226688	2.33516849455699
ENSP00000358397	ENSG00000188610	1	121167646	121184340	-	-	0	0.061442805218671	40.1	NA	NA	NA	NA	NA	NA	NA	NA	NA	NA	1.4975	0.0599	0	-0.27405	0.02865	-0.10832	9.59329	0.498159822222222	2.9451557377809	3.97466754372111	1.25388531671994	2.37666188082311
XP_016858543.1	LOC105369140	1	143735679	143756418	+	Elusive	3	0.0611843266557779	42.4	NA	NA	NA	NA	NA	NA	NA	NA	NA	NA	6.027	1.4947	2.1215	NA	NA	NA	NA	NA	NA	NA	NA	NA
ENSP00000476960	ENSG00000203818	1	143905556	143905966	-	-	0	0.0601581299415607	66.4	NA	NA	NA	NA	NA	NA	NA	NA	NA	NA	14.5985	19.4647	36.4964	-3.9473	-1.7894	-0.53328	10.178	0.923317935185185	3.25630221870348	0.216161065933448	0.014894299921252	0.151363418574313
ENSP00000463032	ENSG00000263513	1	143955364	143971965	-	-	0	1.63198884652194	40.2	NA	NA	NA	NA	NA	NA	NA	NA	NA	NA	0.3012	0.5421	0.1807	NA	NA	NA	3.43254	0.187734018333333	2.81360756271429	0	0	0
ENSP00000463419	ENSG00000271567	1	144372875	144373659	-	-	6	1.62656600546759	45.6	NA	NA	NA	NA	NA	NA	NA	NA	NA	NA	2.5478	2.5478	5.0955	NA	NA	NA	0.277782	0.0793537685185185	3.84637049110159	0	0	0
ENSP00000462600	ENSG00000266338	1	144421386	144456809	-	-	4	1.17864265827698	42.5	NA	NA	NA	NA	NA	NA	NA	NA	NA	NA	2.5689	0.3105	0.1411	NA	NA	NA	35.9152	11.2024446296296	3.75271247036102	0	0	0
ENSP00000485638	ENSG00000279782	1	144592868	144593527	+	-	6	1.20967776776433	47	NA	NA	NA	NA	NA	NA	NA	NA	NA	NA	3.0303	1.5152	1.5152	NA	NA	NA	0	0	0	NA	NA	NA
ENSP00000383682	ENSG00000215784	1	145096000	145112696	+	-	0	2.15631098316999	40.2	NA	NA	NA	NA	NA	NA	NA	NA	NA	NA	0.539	0	0	1.0179	0.68669	0.18903	5.0523	0.297037083333333	3.05464309806317	3.10585132539962	0.890133594493432	2.38560527443545
XP_016858531.1	LOC101929805	1	145135057	145149891	+	Elusive	4	1.85783082327119	43.5	NA	NA	NA	NA	NA	NA	NA	NA	NA	NA	0.0674	0	0	NA	NA	NA	NA	NA	NA	NA	NA	NA
ENSP00000439444	ENSG00000256374	1	145241630	145242124	-	-	6	3.30525441015374	47.5	NA	NA	NA	NA	NA	NA	NA	NA	NA	NA	10.101	6.0606	6.0606	NA	NA	NA	0.399222	0.128242253703704	3.85693245742342	0.000449977938346612	2.99985292231075e-05	0
NP_001265196.1	NBPF20	1	145289900	145405778	-	-	4	2.6139300064228	44.1	NA	NA	NA	NA	NA	NA	NA	NA	NA	NA	1.4066	0.2416	0	NA	NA	NA	NA	NA	NA	NA	NA	NA
ENSP00000479291	ENSG00000162825	1	145289900	145405778	-	-	4	2.5768357193605	44.1	NA	NA	NA	NA	NA	NA	NA	NA	NA	NA	1.4066	0.2416	0	-1.8618	-2.8797	-2.0676	4.35126	0.574354605555556	3.55000903686478	0.124386157982519	0.0364110267915018	1.98827821471571
XP_024307841.1	LOC101060254	1	145515197	145519567	+	Elusive	7	2.8292316211093	47.9	NA	NA	NA	NA	NA	NA	NA	NA	NA	NA	0.2288	0	0	NA	NA	NA	NA	NA	NA	NA	NA	NA
ENSP00000319673	ENSG00000117262	1	145607990	145670648	+	-	0	2.62084923003194	38.9	NA	NA	NA	NA	NA	NA	NA	NA	NA	NA	1.6917	0.1436	0.0638	-0.86832	0.34396	-0.092949	7.75351	3.4975147962963	3.89705526180953	43.4013215646881	19.8134246549056	2.62808942936171
ENSP00000394485	ENSG00000174827	1	145670852	145707400	-	Non-elusive	0	2.53345059590377	44.4	0.0041	0.0064	0.126	0.6474	0.031	0.1175	0.1742	0.5833	16.7294	0.8297	1.9973	0.2736	0.2462	0.76306	-0.048749	-0.34453	95.274	5.04277233888889	2.09959838811655	13.9353973669595	2.02180645712337	1.98316200006358
ENSP00000463650	ENSG00000265491	1	145738868	145824077	-	Non-elusive	0	5.57566778578284	41.9	NA	NA	NA	NA	NA	NA	NA	NA	NA	NA	2.4176	0.1643	0.1878	NA	NA	NA	51.55	16.8037768518519	3.83061204080548	0	0	0
ENSP00000334564	ENSG00000186141	1	145824229	145842505	+	Non-elusive	0	6.5118096318967	43	NA	NA	NA	NA	NA	NA	NA	NA	NA	NA	2.4074	0.2736	0.2189	-1.3031	1.0206	1.4281	45.8639	15.9567972222222	3.83419808668031	52.6065030855522	25.6581520760087	2.64402633102351
ENSP00000334437	ENSG00000186364	1	145845629	145848953	+	-	1	7.33452781357726	54	0.0147	0.0043	0.1867	0.3647	NA	NA	0.2855	3.4681	NA	NA	6.9173	1.203	0.3008	-1.1856	-0.73016	1.0137	10.5871	4.38791851851852	3.89406002213077	10.6116531613919	4.04079911549226	2.52267581684036
ENSP00000376765	ENSG00000131788	1	145848522	145859080	-	Non-elusive	0	7.77907429015947	51.5	NA	NA	NA	NA	NA	NA	NA	NA	NA	NA	2.1782	0.2841	0.0947	-1.0077	1.0036	4.4346	104.672	41.5415738888889	3.76421487401402	28.5219889198252	16.5127848757194	2.60678565178039
ENSP00000347802	ENSG00000198483	1	145866560	145885845	-	Non-elusive	0	13.5517094513494	48.2	NA	NA	NA	NA	NA	NA	NA	NA	NA	NA	5.1333	0.2074	0.0519	-0.56857	0.32236	1.073	109.085	12.3480328666667	3.34463930180563	6.64545718967199	2.21894119026246	2.42186672939437
ENSP00000358310	ENSG00000143127	1	145891208	145910189	-	Non-elusive	0	10.5913771059819	48.4	NA	NA	NA	NA	NA	NA	NA	NA	NA	NA	3.1609	0.2107	0.0527	0.86214	0.88094	3.0123	225.615	13.371725537037	2.84178801051801	14.4053123601982	4.26985264671514	2.48721311873323
ENSP00000358312	ENSG00000131779	1	145911350	145918837	-	-	0	12.7877237851662	45.5	NA	NA	NA	NA	NA	NA	NA	NA	NA	NA	3.3387	0.4006	0.1335	0.89786	-0.30514	1.3599	63.9553	36.5280777777778	3.93455133950533	17.2872492845195	13.5633486118937	2.69143437488345
ENSP00000463058	ENSG00000265241	1	145921556	145927536	-	-	0	14.2823623027249	43.8	NA	NA	NA	NA	NA	NA	NA	NA	NA	NA	4.1799	0.5016	0.1672	NA	NA	NA	48.5476	28.9878438888889	3.94203184448617	0	0	0
ENSP00000487094	ENSG00000280778	1	145927258	145977811	+	-	0	15.9742586232471	45.6	NA	NA	NA	NA	NA	NA	NA	NA	NA	NA	2.5517	0.1187	0.0396	NA	NA	NA	NA	NA	NA	NA	NA	NA
ENSP00000474487	ENSG00000271601	1	145933423	145958001	-	-	0	16.4220947554867	43.6	NA	NA	NA	NA	NA	NA	NA	NA	NA	NA	2.2784	0.0814	0.0814	NA	NA	NA	74.7048	28.3305646296296	3.75918224036605	0	0	0
ENSP00000475189	ENSG00000272031	1	145959442	145964582	-	-	0	13.9600741878228	55.9	0.001	0.0095	0.0164	0.4338	NA	NA	NA	NA	NA	NA	3.5013	0.7781	0.1945	NA	NA	NA	36.4804	5.1365287962963	3.25793425974791	0	0	0
ENSP00000358320	ENSG00000121851	1	145964703	145978848	+	-	0	6.43539097298515	44.9	NA	NA	NA	NA	NA	NA	NA	NA	NA	NA	2.5449	0.1414	0.0707	0.53604	0.33882	1.1295	101.176	56.1151444444444	3.91301743898334	33.6893882288634	19.282469144368	2.63352384174556
ENSP00000462521	ENSG00000265972	1	145992435	145996600	-	Non-elusive	0	6.62308048935103	42.5	NA	NA	NA	NA	NA	NA	NA	NA	NA	NA	2.6404	0.4801	0.4801	NA	NA	NA	2556.63	799.489685185185	3.57399950056494	0	0	0
ENSP00000337014	ENSG00000168509	1	146017468	146021841	-	-	0	5.1936681765402	49	NA	NA	NA	NA	NA	NA	NA	NA	NA	NA	1.829	0.4572	0.4572	0.42979	-0.15249	1.8901	215.564	6.12025419074074	1.08504208070887	107.005235493366	10.5371231438306	0.778663715167263
ENSP00000463957	ENSG00000271425	1	146064699	146144804	-	-	4	5.62544953369042	44	NA	NA	NA	NA	NA	NA	NA	NA	NA	NA	2.4343	0.9987	0.2122	NA	NA	NA	1.65074	0.728354685185185	3.73892112373688	0	0	0
NP_001289300.1	NBPF10	1	146066318	146144804	-	-	4	3.9732543223331	44.1	NA	NA	NA	NA	NA	NA	NA	NA	NA	NA	2.4335	1.0193	0.2166	NA	NA	NA	NA	NA	NA	NA	NA	NA
ENSP00000483006	ENSG00000213240	1	146113652	146229000	-	-	0	1.43041783526695	40.6	NA	NA	NA	NA	NA	NA	NA	NA	NA	NA	2.5921	0.3208	0.1907	2.753	2.1088	2.1422	NA	NA	NA	197.55819736333	76.8337862015816	2.60118619227794
ENSP00000464060	ENSG00000264343	1	146152266	146213571	-	-	0	1.26371354863402	39	NA	NA	NA	NA	NA	NA	NA	NA	NA	NA	1.729	0.1957	0.2121	NA	NA	NA	4.69388	1.11732405555556	3.69690335387507	0	0	0
ENSP00000464619	ENSG00000270339	1	146344131	146344790	-	-	6	1.20760341613755	46.7	NA	NA	NA	NA	NA	NA	NA	NA	NA	NA	0	6.0606	3.0303	NA	NA	NA	1.87273	0.107525496296296	2.44589689460717	0	0	0
ENSP00000478609	ENSG00000268043	1	146938744	146996202	+	-	4	1.18432194607782	43.9	NA	NA	NA	NA	NA	NA	NA	NA	NA	NA	1.9666	0.3307	0.1218	NA	NA	NA	14.5621	6.3718437037037	3.88257877299812	0	0	0
ENSP00000254101	ENSG00000131791	1	147155106	147172544	-	Non-elusive	0	0.949828047201026	39.8	0.0039	0.0037	0.0117	0.429	0.0049	0.157	0.0315	0.6341	0.0102	0.1621	4.5301	0.2867	0.3441	0.38213	1.4994	2.8233	66.6725	22.9606475925926	3.81120143581268	51.3448924230321	26.3323287206131	2.64754383667592
ENSP00000254090	ENSG00000131781	1	147186259	147225638	-	-	0	1.05551559675082	39.3	NA	NA	NA	NA	NA	NA	NA	NA	NA	NA	7.5927	0.1778	0.1778	0.7272	-0.63296	-0.062297	36.4633	4.04272737037037	3.2874771685645	126.048086173016	14.1401804415543	1.68467884035685
ENSP00000358262	ENSG00000131778	1	147242684	147295762	+	-	0	1.67741208862966	40.2	NA	NA	NA	NA	NA	NA	NA	NA	NA	NA	5.8215	0.0942	0.0942	-0.046288	-0.58031	-0.23873	58.1362	28.3843348148148	3.88528697458349	98.7573765907167	50.3192262922401	2.5855294935106
ENSP00000234739	ENSG00000116128	1	147541412	147626216	+	Non-elusive	0	1.85638969332442	42.1	NA	NA	NA	NA	NA	NA	NA	NA	NA	NA	3.3017	0.0708	0.1297	-2.1047	0.035234	4.648	33.7607	11.3486596296296	3.79480079270273	82.6311206446226	49.1902304579886	2.61704251064848
ENSP00000463574	ENSG00000162836	1	147642235	147670496	-	Non-elusive	0	1.73464621270975	43.7	0.002	0.0074	0.1767	0.581	0.0168	0.0633	0.1166	0.5291	NA	NA	3.3968	0.1415	0.1415	0.7842	0.67767	0.19298	12.9605	4.55012703703704	3.8184226040312	25.2330014836101	17.3539440544941	2.66394712983867
ENSP00000484552	ENSG00000265107	1	147756200	147773362	-	Non-elusive	0	1.53907209343487	46.2	0	0.006	0.047	0.6992	0.0021	0.1243	0.036	0.7601	0.0978	97.8168	5.1856	0.5826	0.2331	NA	NA	NA	39.1171	6.82895199814815	3.31273683841105	0	0	0
ENSP00000358238	ENSG00000121634	1	147907956	147909257	+	-	0	1.4857768702747	59.4	0.0021	0.01	0.0442	0.8917	0.0053	0.0716	0.1346	0.4838	0.025	0.2403	13.0568	4.6083	2.3041	-1.5675	-0.19891	1.5757	12.8615	0.239231053703704	0.0309797441133207	1.060995098624	0.14663109971061	0.870150806654138
ENSP00000358233	ENSG00000188092	1	147928393	147993339	+	-	0	1.46830095554929	39.9	NA	NA	NA	NA	NA	NA	NA	NA	NA	NA	1.2318	0.1232	0.0924	0.43217	0.80824	1.023	9.26217	4.29543592592593	3.89664678299152	12.9673730337074	5.95920623090794	2.60197733209577
ENSP00000477509	ENSG00000263956	1	148102151	148152322	-	-	4	1.66703976604288	45.4	NA	NA	NA	NA	NA	NA	NA	NA	NA	NA	0.6577	0.3388	0.3189	NA	NA	NA	12.2226	5.45820148148148	3.84726110709542	0	0	0
ENSP00000393845	ENSG00000236334	1	148479824	148483679	-	-	6	1.81223674025211	39.3	NA	NA	NA	NA	NA	NA	NA	NA	NA	NA	1.556	3.89	0.5187	0.88589	-0.95222	NA	0.0441146	0.00698277944444444	2.7620161164371	0.0256940793030285	0.00545904717334107	1.55730105511515
NP_056198.2	NBPF14	1	148531385	148595717	-	-	4	1.70377032202476	44.1	NA	NA	NA	NA	NA	NA	NA	NA	NA	NA	0.3575	1.0259	0.0777	NA	NA	NA	NA	NA	NA	NA	NA	NA
ENSP00000479693	ENSG00000270629	1	148531385	148596011	-	-	4	2.04668189008149	44.1	NA	NA	NA	NA	NA	NA	NA	NA	NA	NA	0.3559	1.0212	0.0774	NA	NA	NA	5.06737	2.09796981481481	3.74064055288437	0	0	0
ENSP00000492425	ENSG00000177144	1	148748894	148750099	+	-	1	3.02703357196448	44.2	NA	NA	NA	NA	NA	NA	NA	NA	NA	NA	5.8043	9.9502	3.3167	NA	NA	NA	0.0196052	0.00068357962962963	0.691209667179628	0.186259507836053	0.0261014737225157	1.46419306288988
XP_016858549.1	LOC100996517	1	148766340	148786184	-	-	0	2.4468893918606	36.2	NA	NA	NA	NA	NA	NA	NA	NA	NA	NA	11.0355	0.7055	0.252	NA	NA	NA	NA	NA	NA	NA	NA	NA
XP_011508474.1	PDE4DIP	1	148808198	149033016	+	-	0	2.27634133413114	40.8	NA	NA	NA	NA	NA	NA	NA	NA	NA	NA	4.9818	0.3114	0.2713	NA	NA	NA	138.593	12.3112474444444	3.39175158654204	387.128714856362	132.345403314458	2.34758152982304
NP_001002811.2	PDE4DIP	1	148952124	148993883	+	Elusive	2	2.27634133413114	38.6	0.0039	0.0144	NA	NA	0.0076	0.0893	0.171	0.7457	0.631	64.8615	4.8372	0.7663	0.6705	NA	NA	NA	NA	NA	NA	NA	NA	NA
ENSP00000477979	ENSG00000269713	1	149054027	149103539	-	-	4	1.77210254904294	43.5	NA	NA	NA	NA	NA	NA	NA	NA	NA	NA	1.3734	0.7069	0.0606	NA	NA	NA	19.9787	6.31198533333333	3.77165777771959	0	0	0
XP_016858547.1	LOC100996716	1	149344072	149363915	+	-	0	2.31696781731702	36.2	NA	NA	NA	NA	NA	NA	NA	NA	NA	NA	0.2016	0	0	NA	NA	NA	NA	NA	NA	NA	NA	NA
ENSP00000478752	ENSG00000271383	1	149390623	149556361	+	-	4	2.63932825325486	41.5	NA	NA	NA	NA	NA	NA	NA	NA	NA	NA	0.5732	0.2474	0.006	NA	NA	NA	5.14153	2.16890755555556	3.7632024693599	0	0	0
NP_001338294.1	NBPF19	1	149475898	149556361	+	-	4	2.98952385426498	43.9	NA	NA	NA	NA	NA	NA	NA	NA	NA	NA	1.1807	0.5095	0.0124	NA	NA	NA	NA	NA	NA	NA	NA	NA
ENSP00000463057	ENSG00000263464	1	149583865	149584464	+	-	6	3.48348826562096	48.3	NA	NA	NA	NA	NA	NA	NA	NA	NA	NA	10	3.3333	0	NA	NA	NA	0.83054	0.0506140648148148	2.31857300248075	0	0	0
ENSP00000358165	ENSG00000150337	1	149782690	149792518	+	-	0	5.61399006323759	41.9	0.0058	0.0078	0.2475	0.5686	NA	NA	NA	NA	NA	NA	4.5783	0.6104	0.1017	0.37239	0.57949	1.352	32.1228	1.89731167222222	3.0005411434978	3.34917761146152	0.846007037557743	2.25246674287132
ENSP00000333277	ENSG00000183598	1	149813271	149813681	-	Elusive	5	23.3146815880629	67.4	NA	NA	NA	NA	NA	NA	NA	NA	NA	NA	24.3309	9.7324	2.4331	-5.1094	-0.85844	-0.65609	1.50995	0.498884685185185	3.77824053667145	0.306204811824895	0.0602278973981628	1.96478830800499
ENSP00000358154	ENSG00000203811	1	149839538	149841193	-	-	0	22.6713304832232	61.2	NA	NA	NA	NA	NA	NA	NA	NA	NA	NA	0	2.4155	1.2077	NA	NA	NA	0.0287481	0.000961618518518519	0.687385680132364	0.0597708624218197	0.00863752398112082	1.01153276647425
ENSP00000358155	ENSG00000203812	1	149842188	149842736	-	-	0	29.5277666462784	61.7	NA	NA	NA	NA	NA	NA	NA	NA	NA	NA	1.8215	7.286	3.643	NA	NA	NA	0.944995	0.10155477037037	3.46218284122303	0.278943140230295	0.03425412843201	1.31729307212346
ENSP00000475814	ENSG00000272196	1	149851061	149851624	+	-	0	49.0333426730176	61.7	NA	NA	NA	NA	NA	NA	NA	NA	NA	NA	1.773	3.5461	1.773	NA	NA	NA	1.33589	0.148405372222222	3.47021606028682	0	0	0
ENSP00000385479	ENSG00000203852	1	149852619	149854274	+	-	0	29.7145282818635	61.2	NA	NA	NA	NA	NA	NA	NA	NA	NA	NA	0.6039	1.2077	0.6039	NA	NA	NA	0.0355798	0.000658885185185185	0	0.0226634955903636	0.00174594208079757	0.398656105031495
ENSP00000332194	ENSG00000184260	1	149886975	149887364	+	-	0	21.6647838937807	62.8	NA	NA	NA	NA	NA	NA	NA	NA	NA	NA	5.1282	5.1282	2.5641	-3.7488	0.94911	0.91923	8.37875	2.40657087037037	3.74435545852482	17.1973865554976	9.08495153116733	2.54702967610656
ENSP00000332790	ENSG00000184270	1	149887524	149887916	-	-	1	20.5080127735622	62.8	NA	NA	NA	NA	NA	NA	NA	NA	NA	NA	12.7226	5.0891	2.5445	-2.7437	0.86559	1.6108	0.722118	0.182307148148148	3.54745921863426	1.04890679198334	0.237622393458185	2.22435520502985
ENSP00000358149	ENSG00000178096	1	149887890	149900491	+	Non-elusive	0	26.7129691465206	45.4	0.0033	0	0.1042	0.7825	NA	NA	NA	NA	0.0708	0.3771	3.8883	0.0794	0.0794	0.96599	0.51191	0.42464	25.4424	15.7972535185185	3.94293354686421	15.7749612395542	9.12680770835178	2.61982103004574
ENSP00000358142	ENSG00000159164	1	149903318	149917882	-	Non-elusive	0	11.3175211395127	52.2	NA	NA	NA	NA	NA	NA	NA	NA	NA	NA	2.9523	0.0687	0.0687	0.20017	2.1151	4.3567	215.531	28.9333173703704	3.00734399076587	155.122278624029	36.6680588626539	1.98529128469501
ENSP00000271628	ENSG00000143368	1	149923317	149928344	-	-	0	5.43048207165133	48.4	NA	NA	NA	NA	NA	NA	NA	NA	NA	NA	5.3699	0	0.1989	-0.65139	3.8666	3.5114	104.567	50.145287037037	3.85287073641764	29.6118105458626	14.0895927011062	2.59835040701951
ENSP00000391668	ENSG00000014914	1	149928652	149936867	-	Non-elusive	0	5.14373052730586	50	NA	NA	NA	NA	NA	NA	NA	NA	NA	NA	4.0166	0	0.1217	-0.72839	0.98492	1.0686	88.6335	21.2382322962963	3.5421553280298	13.5925124283496	4.71352430563711	2.40910008443949
ENSP00000462729	ENSG00000264522	1	149937812	150010676	-	Non-elusive	0	4.20623785073264	42.5	NA	NA	NA	NA	NA	NA	NA	NA	NA	NA	3.4447	0.0274	0.0412	NA	NA	NA	45.5167	10.2717147777778	3.81984888863089	0	0	0
ENSP00000358126	ENSG00000136631	1	150067312	150145327	+	-	0	4.09641797508207	39.2	0.0035	0	0.0119	0.4146	0.0075	0.1106	10.5881	36.479	0.0171	0.2451	4.4222	0	0.0641	1.6691	1.6257	3.1444	78.1355	28.3899012962963	3.89872271850057	119.157113991607	91.0747080706623	2.67855891632892
ENSP00000358120	ENSG00000023902	1	150149980	150160065	+	Non-elusive	0	4.11343683523923	51.8	0	0.0049	0.0381	0.5884	0.0183	0.1256	0.0446	1.5877	0.0552	0.2288	4.9574	0	0.1983	-0.2883	0.069256	3.1903	267.282	51.6224596296296	3.57201085556179	80.2882675124139	46.8535532250185	2.58973728216966
ENSP00000463154	ENSG00000143401	1	150218417	150236156	-	-	0	4.08038355605427	42.6	0	0.01	0.0229	0.6212	0.0506	0.2519	0.0345	1.1273	0.0071	0.2077	3.7204	0.1691	0.0564	1.2685	2.0525	3.0942	154.485	33.08202	3.80946530869822	77.7121569156747	37.6251552390974	2.58784881311251
ENSP00000358107	ENSG00000118298	1	150257159	150265078	+	Non-elusive	0	6.36994840341793	50.9	0.0096	0.0108	0.1005	0.3879	0.0492	0.3073	0.1439	1.2254	NA	NA	2.2727	0.1263	0.1263	0.31426	0.2403	-0.13169	37.2365	2.32421482592593	2.93252312518848	24.5249132533373	4.45639292649083	1.7452163433115
ENSP00000358105	ENSG00000117362	1	150265404	150268999	-	Non-elusive	0	8.80503144654088	54.1	0	0.0143	2e-04	0.1724	0.0077	0.1842	0.0559	0.8988	0.3948	66.6815	3.337	0.2781	0.2781	0.51384	2.0322	2.9709	157.681	83.7057851851852	3.88651313509392	60.3645835325416	37.1735380560763	2.6468348847021
ENSP00000358098	ENSG00000118292	1	150268200	150280916	+	-	0	10.3873748877793	46.5	0.0082	0.0074	0.2439	0.5045	NA	NA	NA	NA	NA	NA	3.6172	0.0786	0.0786	0.18837	-0.34291	0.45	70.0573	18.541575962963	3.76255589113926	39.6389051178662	17.1228064193724	2.53993729332633
ENSP00000290363	ENSG00000159208	1	150282819	150287093	+	Non-elusive	0	6.46956071682733	46.8	NA	NA	NA	NA	NA	NA	NA	NA	NA	NA	3.7427	0.2339	0.2339	1.3734	1.005	2.9631	42.3148	12.1167423888889	3.72343477255335	3.67209015289672	1.91363045840036	2.55102322504685
NP_061870.1	MRPS21	1	150293842	150308979	+	-	0	5.78037068691448	46.5	NA	NA	NA	NA	NA	NA	NA	NA	NA	NA	6.4738	0.0661	0.1982	NA	NA	NA	115.035	71.9081851851852	3.94151072332737	0	0	0
ENSP00000315379	ENSG00000117360	1	150321476	150353195	+	Non-elusive	0	5.70601781092702	44.2	NA	NA	NA	NA	NA	NA	NA	NA	NA	NA	5.1702	0.0315	0.0315	0.57307	3.8479	6.1198	61.9216	28.7994583333333	3.85564381519098	80.3313472509868	46.9552788780368	2.65637521617038
ENSP00000358064	ENSG00000163125	1	150364711	150473556	+	Non-elusive	0	5.21353134821921	41.8	8e-04	0.0027	0.0405	0.2739	0.0243	0.129	1.0041	2.1879	0.0295	0.2725	4.952	0.0276	0.1194	0.37331	2.1188	6.3099	29.8178	14.1715709259259	3.87628789316355	298.847262896207	204.186491258338	2.67782668745913
ENSP00000358060	ENSG00000143374	1	150487417	150507602	+	Non-elusive	0	5.24163958486214	48.5	8e-04	0.0038	0.0654	0.4917	0.0205	0.2247	0.3478	1.799	NA	NA	5.5484	0.0495	0	0.15257	1.7709	2.3909	56.1661	19.9761055555556	3.91966158670779	35.6210382691933	25.7580871977222	2.68722403895653
ENSP00000358045	ENSG00000143369	1	150508076	150513554	+	Non-elusive	0	5.42393894194448	55.2	NA	NA	NA	NA	NA	NA	NA	NA	NA	NA	5.1104	0.1825	0	0.0945	-0.22393	1.0117	987.086	42.2359900555556	2.63582296505011	63.011741955212	13.3954174828055	2.17038893389628
XP_011507946.1	ADAMTSL4	1	150551126	150560933	+	Non-elusive	0	6.68730176926898	59.6	NA	NA	NA	NA	NA	NA	NA	NA	NA	NA	4.1803	0.102	0.2039	NA	NA	NA	84.3471	25.8087468333333	3.49577175078389	162.510933741064	22.1203121984237	1.73385265562223
ENSP00000358022	ENSG00000143384	1	150574556	150579590	-	-	0	6.57891645246028	44.4	0	0	0.0405	0.2438	0.2975	0.4217	0.0953	0.4975	0.578	13.2079	4.568	0.1986	0	-0.49039	-0.36448	2.9749	474.739	176.232290740741	3.80310550857143	256.881581214066	97.2904684942223	2.54134482680835
ENSP00000341743	ENSG00000143420	1	150622731	150629576	-	-	0	6.49124840616669	45.1	NA	NA	NA	NA	NA	NA	NA	NA	NA	NA	3.3596	0.1461	0.1461	0.90005	1.3116	2.1153	109.03	64.8150055555556	3.93301313488625	278.592000461577	167.725663321888	2.65662232213549
XP_006711491.1	GOLPH3L	1	150646230	150696768	-	Non-elusive	0	5.44327716389708	40.1	NA	NA	NA	NA	NA	NA	NA	NA	NA	NA	3.0867	0.0396	0.0791	NA	NA	NA	33.8419	15.6424468518519	3.86858977393193	59.2931345088809	38.6696936010438	2.64121751313739
ENSP00000355167	ENSG00000143452	1	150698253	150720876	-	Non-elusive	0	4.63249430037755	36.8	0.0066	0.0063	0.1106	0.3971	0.0967	0.2595	0.1486	0.7487	NA	NA	3.9781	0.0884	0.7514	0.71706	1.5375	3.8192	90.6959	1.94704913148148	0.758472750544766	110.563481451576	13.1746157438185	1.41687728110094
ENSP00000357981	ENSG00000163131	1	150730196	150765957	-	Non-elusive	0	4.81824877306737	39.4	0.0044	0.0069	0.1483	0.5587	0.0299	0.2473	0.1459	0.89	NA	NA	2.0413	0.0559	0.2237	0.98611	2.2424	2.982	294.175	22.040282037037	2.95190170833613	109.246823528375	30.3831653488969	2.35551345733039
ENSP00000271651	ENSG00000143387	1	150796208	150808323	-	Non-elusive	0	4.39552159142999	43	0.0062	0.0055	0.0683	0.3901	0.0644	0.5765	0.0424	1.2592	NA	NA	1.6507	0.0825	0.2476	0.66259	0.99795	1.7543	669.891	94.1308685185185	3.18820478960394	57.2537316505205	12.7248345932407	2.34568008635307
ENSP00000351407	ENSG00000143437	1	150809705	150876768	-	Non-elusive	0	5.11538855029888	41.2	NA	NA	NA	NA	NA	NA	NA	NA	NA	NA	1.9086	0.0596	0.0596	0.51648	2.2412	5.4102	70.0959	30.0047337037037	3.8133424394546	98.2363000422351	64.6819664614065	2.67002763282278
ENSP00000490418	ENSG00000283324	1	150887136	150913292	+	Elusive	6	5.27428147333286	42.4	NA	NA	NA	NA	NA	NA	NA	NA	NA	NA	2.2938	0.0765	0.4588	NA	NA	NA	0.831919	0.0192556722222222	0.798786062140704	NA	NA	NA
ENSP00000271640	ENSG00000143379	1	150926339	150964735	+	-	0	6.5985445496022	44.1	NA	NA	NA	NA	NA	NA	NA	NA	NA	NA	2.5002	0.0781	0.1563	-0.37827	4.0082	6.689	38.433	16.6686664814815	3.84706331011308	82.5375027507836	61.1792379956486	2.68412097479478
XP_011507753.1	CERS2	1	150965184	150971936	-	Non-elusive	0	6.19444358410506	50.9	NA	NA	NA	NA	NA	NA	NA	NA	NA	NA	4.5906	0.2962	0.2962	NA	NA	NA	181.141	58.0463796296296	3.81664799276112	159.065171096815	49.6445747010727	2.48548337538093
ENSP00000357943	ENSG00000143412	1	150982017	150995634	+	-	0	8.72464400336522	49.9	0	0.0107	0.1208	0.7694	NA	NA	15.6379	21.086	NA	NA	4.0388	0.1469	0.0734	0.46556	0.34398	-0.12148	44.2068	7.0371	3.544056197159	10.8430728915275	2.3583972804622	2.22518058350776
ENSP00000354669	ENSG00000143409	1	150997100	151008375	-	Non-elusive	0	11.1926576166035	49.1	0	0	0.0091	0.5949	0.0299	0.2912	0.051	1.463	0.0282	28.1886	3.636	0.1774	0.0887	-1.2592	1.2115	0.41949	58.8462	20.7179324074074	3.86227871819134	25.475647571489	13.6683913176683	2.59759148196646
ENSP00000271620	ENSG00000143363	1	151008477	151035713	+	-	0	13.3153259401571	46.5	0.0034	0.0028	0.0788	0.3981	0.0226	0.2883	0.1501	1.0891	0.0981	0.5445	5.5806	0.0367	0.0367	1.3421	1.1131	2.679	48.8466	18.4200531481481	3.87620057434871	26.4998298220473	18.3509269598403	2.67993215511394
ENSP00000357927	ENSG00000163141	1	151036570	151047600	+	-	0	16.188526959679	47	0.0033	0.0037	0.0742	0.5184	NA	NA	0.1379	1.7581	0.0169	0.2515	4.9859	0.1813	0.0907	0.6771	0.91898	0.84437	191.613	13.0529139074074	1.9286359574222	24.4405616924953	3.67172061234678	2.04970778925875
ENSP00000357922	ENSG00000143443	1	151047740	151051420	+	-	0	10.8997765545806	48.6	0.0026	0.0041	0.2678	0.7138	NA	NA	NA	NA	NA	NA	4.89	0.2717	0	0.13449	0.22874	0.24248	229.663	11.701755	3.10229498297482	19.0093904611464	9.23001192381648	2.62612936538078
ENSP00000475845	ENSG00000197622	1	151050971	151070325	-	Non-elusive	0	10.1463244939521	47	NA	NA	NA	NA	NA	NA	NA	NA	NA	NA	3.2033	0.0517	0	0.59501	1.0143	0.52083	351.693	89.1107574074074	3.79081845782651	74.9639262644824	46.5003448307726	2.64342701632417
ENSP00000357917	ENSG00000213190	1	151057758	151068497	+	-	0	11.3654814093197	46.4	NA	NA	NA	NA	NA	NA	NA	NA	NA	NA	3.352	0.0931	0	0.73935	0.10282	1.3747	124.735	19.8680098148148	3.36615724872704	95.8019812677766	27.7995093103026	2.30598691678338
ENSP00000357914	ENSG00000143458	1	151070604	151125542	+	Non-elusive	0	11.8463360974784	44.8	0	0.0208	0.059	0.4068	0.0314	0.0821	0.0683	1.0016	0.0033	0.2186	4.4595	0.0364	0.0546	1.043	0.84597	1.9941	20.5874	7.789665	3.8495725719741	182.765767779476	77.4483276473432	2.58735966107305
ENSP00000357909	ENSG00000143434	1	151131685	151146457	-	Non-elusive	0	11.7324662482087	57.4	0	0.0061	0.0273	0.3874	0.0365	0.3504	20.2912	6.2367	NA	NA	4.5353	0.0677	0.0677	0.4207	1.5921	3.3846	82.4742	15.6337176111111	3.52323247139917	65.085932152144	26.4530024703418	2.54928702854005
ENSP00000357906	ENSG00000163154	1	151156629	151159749	+	Non-elusive	0	11.838422445649	51.6	0.0026	0.0188	0.0306	0.8453	NA	NA	0.0472	2.5527	0.0858	2.0033	4.8062	0.3204	0.3204	0.92883	0.89533	0.42954	68.1703	5.40308892592593	3.05933533649645	14.8485541212859	2.71493505225787	1.91067094967004
ENSP00000357904	ENSG00000163155	1	151159748	151165919	-	Non-elusive	0	11.7100915896449	45.9	NA	NA	NA	NA	NA	NA	NA	NA	NA	NA	2.2683	0.162	0.162	0.46274	0.73079	1.4754	21.0928	9.39703037037037	3.8957841745106	9.33839584181542	6.20290558445992	2.67001109213492
ENSP00000357901	ENSG00000163156	1	151166042	151170297	+	Non-elusive	0	11.8793062485151	49	NA	NA	NA	NA	NA	NA	NA	NA	NA	NA	2.3496	0.235	0.4699	0.1172	0.13487	1.2796	25.5594	14.7706707407407	3.9192900144229	19.7746915681341	12.8441276168022	2.65645377243152
ENSP00000295314	ENSG00000163157	1	151169987	151176016	-	-	0	12.6318448809449	50.4	0	0	0.017	0.4388	3e-04	0.2812	0.4963	72.7675	NA	NA	2.1559	0.1658	0.1658	1.054	0.71453	1.2451	351.628	7.27177135185185	0.728487941101248	2.49785874205991	1.18110242178229	2.56278659909838
ENSP00000346464	ENSG00000163159	1	151176462	151190158	-	Non-elusive	0	10.5935409667363	46.8	NA	NA	NA	NA	NA	NA	NA	NA	NA	NA	1.6062	0.073	0.073	0.81971	1.5746	2.0541	72.8943	41.5195666666667	3.93061098830753	28.1289422334202	20.827793195609	2.68743101814056
XP_006711626.1	PIP5K1A	1	151198552	151249536	+	Non-elusive	0	8.66250866250866	45.2	NA	NA	NA	NA	NA	NA	NA	NA	NA	NA	2.079	0.0392	0.0588	NA	NA	NA	73.8377	27.7008866666667	3.85708545035123	186.623198416197	106.309983027645	2.63311848087519
ENSP00000357876	ENSG00000159352	1	151254709	151267459	+	-	0	7.89778015964798	47.7	0.063	0.1578	0.002	0.4478	0.1467	0.3948	0.0054	1.1471	NA	NA	1.8038	0.1569	0.1569	0.59664	2.532	3.8561	236.656	127.020909259259	3.94983677366293	65.4549036764864	44.125329264514	2.66698827452238
ENSP00000319829	ENSG00000143373	1	151282312	151291903	+	Non-elusive	0	7.13404877651063	58.2	NA	NA	NA	NA	NA	NA	NA	NA	NA	NA	2.0851	0.2085	0.1043	-1.3652	1.8085	4.5154	28.3761	14.0031396296296	3.89327026387671	19.2096821015885	12.9967109504219	2.6568386789805
ENSP00000357869	ENSG00000143393	1	151291937	151327657	-	-	0	6.88322606972708	48.5	NA	NA	NA	NA	NA	NA	NA	NA	NA	NA	2.0156	0.112	0.084	0.47002	3.5512	4.8459	100.622	50.3887537037037	3.88813500968003	80.7685664818454	55.7546766929127	2.66470165604085
ENSP00000397261	ENSG00000143416	1	151364305	151372703	-	-	0	5.46062305709081	55	NA	NA	NA	NA	NA	NA	NA	NA	NA	NA	3.2147	1.6669	0.3572	-0.22312	0.44918	0.35422	628.655	93.3449456666667	3.60128796614378	249.006602678511	39.9600777978322	1.99622699072774
ENSP00000290541	ENSG00000159377	1	151399534	151401944	+	Non-elusive	0	4.80032367896807	49.3	NA	NA	NA	NA	NA	NA	NA	NA	NA	NA	6.6363	5.8067	0.8295	0.12292	0.46685	2.1814	509.322	284.762388888889	3.93135352962947	149.579026311669	76.5840684315279	2.60076024919314
XP_016856233.1	POGZ	1	151402724	151459155	-	-	0	3.9058685675227	41.6	0	0	0.0377	0.3921	0.0062	0.1186	0.0647	0.9895	1.2467	1.5285	3.2074	0.2835	0.1772	NA	NA	NA	123.002	45.3829824074074	3.82720312951199	278.767935816505	200.028826320837	2.68788081058933
ENSP00000271636	ENSG00000143375	1	151511397	151538692	+	Non-elusive	0	3.97151853848118	49.2	0.0016	0.0049	0.0697	0.6212	0.0349	0.3082	0.1932	3.8645	0.0531	0.3665	2.8942	0.0366	0	1.5001	0.16995	1.9276	45.3933	11.249627712963	3.27274288166941	46.366683812361	15.6497431471715	2.24767669939343
ENSP00000357842	ENSG00000143367	1	151540305	151583583	+	Non-elusive	0	4.24156307658748	45.9	0.0097	0.0095	0.0517	0.4074	0.0036	0.1219	0.1058	1.1952	NA	NA	4.0204	0.0462	0.0693	1.0396	0.8973	2.6729	200.715	17.3878805740741	3.15999446670833	44.8065775143174	9.02056491422747	2.17503732085009
ENSP00000400333	ENSG00000143376	1	151612082	151699074	+	-	0	3.87982518616233	40.4	NA	NA	NA	NA	NA	NA	NA	NA	NA	NA	2.9313	0.0115	0.023	1.5783	2.1731	4.9823	44.8866	19.8839235185185	3.91717582134781	121.016722829524	67.975675673785	2.67966686867374
ENSP00000419249	ENSG00000178796	1	151721537	151729600	+	-	0	5.57520150371149	47.2	NA	NA	NA	NA	NA	NA	NA	NA	NA	NA	2.8522	0	0	-0.090989	0.63205	-0.6278	18.2259	1.39809962407407	2.71779768412431	1.75923612675645	0.31839682743463	1.92077822882569
ENSP00000357823	ENSG00000143436	1	151759643	151763564	-	-	0	7.21378038160898	48.4	NA	NA	NA	NA	NA	NA	NA	NA	NA	NA	4.8445	0	0	-0.75311	0.26349	1.4316	103.863	50.4521777777778	3.91933354330967	31.2471679818804	19.0724785734569	2.6218795118279
ENSP00000383784	ENSG00000143450	1	151766655	151771334	+	-	0	10.8134828683536	49.8	0.0058	0.0108	0.0669	0.3823	NA	NA	0.1772	0.9203	NA	NA	6.1966	0	0	1.0708	0.18622	0.59418	104.955	2.75721566666667	1.66737302201187	0.784935681335121	0.396633010118003	2.60223538110713
ENSP00000357812	ENSG00000182134	1	151773494	151791416	-	Non-elusive	0	11.7626301240957	43.6	NA	NA	NA	NA	NA	NA	NA	NA	NA	NA	4.073	0.0558	0.1674	1.3731	1.8046	3.4731	36.0269	5.35420290740741	3.60499703935257	12.8389628904043	7.05355415001618	2.61934741002562
ENSP00000357810	ENSG00000213171	1	151800264	151806154	-	Non-elusive	0	14.8849077667322	55.4	0.0017	0.0147	0.0304	0.4178	NA	NA	NA	NA	NA	NA	4.2438	0.1698	0	1.0413	0.67828	1.1435	15.4687	0.850598484444444	2.17820333784532	3.16251198708548	0.475162546034951	1.69050219429646
ENSP00000327025	ENSG00000143365	1	151806957	151831872	-	Non-elusive	0	9.77967782947036	53.2	0.0036	0.0087	0.0486	0.4996	NA	NA	0.0444	0.9134	NA	NA	4.0135	0.1204	0.0803	-0.50819	2.2852	4.8612	47.6949	5.99928861296296	3.01878509139372	50.3599683792088	6.66085532117677	1.64050245386501
ENSP00000389554	ENSG00000225556	1	151837819	151840557	-	-	1	6.33779544312508	66.3	0	0.0146	0.0564	1.7843	NA	NA	0.113	1.9122	0.1472	0.7932	5.1114	0.3651	0.3651	0.15691	0.55881	0.51456	4.73599	0.730050968518518	3.48912060407925	1.39921864080253	0.391263144311338	2.09936843028238
NP_872384.1	THEM5	1	151847101	151853697	-	Non-elusive	0	5.91286131806126	52.4	0.0043	0	0.144	0.436	7.9005	58.3721	2.7841	3.8821	NA	NA	3.0317	0.1516	0.3032	NA	NA	NA	240.984	9.47131338888889	1.37488888399416	0.194544959340104	0.066641367323322	2.23055571650263
ENSP00000357804	ENSG00000159445	1	151873584	151909808	-	Non-elusive	0	5.11008584944227	42.1	0.0153	2e-04	0.1816	0.6612	1.7156	74.6563	2.3365	4.6816	NA	NA	3.2298	0.0276	0.0552	-0.88432	0.084143	0.09964	25.0938	12.362227962963	3.91172444148873	65.0407941963935	36.193476088883	2.65339590770838
ENSP00000357801	ENSG00000197747	1	151982915	151994390	-	-	0	5.5722280155704	46	NA	NA	NA	NA	NA	NA	NA	NA	NA	NA	2.527	0.0871	0.0871	-0.12642	0.68298	0.80822	1041.68	191.414056296296	3.53072256890874	297.732458352406	97.3714495112571	2.27504009135093
ENSP00000271638	ENSG00000163191	1	152032506	152037035	-	-	0	5.21698949894542	46.4	NA	NA	NA	NA	NA	NA	NA	NA	NA	NA	5.0773	0.4415	0	0.57961	0.30918	0.22498	4508.59	551.820794444444	3.30447322144386	370.339706410551	109.372347974286	2.28590176041686
ENSP00000357796	ENSG00000182898	1	152084144	152089064	-	-	0	5.8024113163599	42.6	0.0067	0.0076	0.4008	0.4909	NA	NA	NA	NA	NA	NA	2.4385	0.6096	0	-1.9791	-0.53711	1.5268	0.0549166	0.00218717388888889	1.36899457142441	0.486973198628514	0.041797783566413	0.768303385590605
ENSP00000480484	ENSG00000159450	1	152106317	152115454	-	-	0	4.78308700435261	51.5	0.0078	0.0051	0.2244	0.949	NA	NA	NA	NA	NA	NA	2.4075	0.3283	1.4226	-5.2607	-6.6018	1.6763	3.34976	0.302961777777778	3.20288637398992	2.0123891899871	0.294282382662433	1.8029527492133
ENSP00000317895	ENSG00000215853	1	152153595	152159228	-	-	0	4.98941531180282	44.7	4.2267	1.0857	0.3529	0.5538	NA	NA	NA	NA	NA	NA	2.1299	0.5325	0.8875	-1.0989	-0.48135	1.165	12.2067	0.372370675925926	0.944761699115	0.0197369320648356	0.00218650006045659	1.03304104156112
ENSP00000357791	ENSG00000197915	1	152212082	152224193	-	-	0	4.24088210347752	50.9	0.0595	0.0593	0.521	2.1495	NA	NA	NA	NA	NA	NA	13.7054	1.2384	0.3303	-11.429	-11.532	-1.1691	0.629957	0.150716223148148	3.66081506273916	0.273089394604426	0.0772960669994859	2.1425353734896
ENSP00000357789	ENSG00000143631	1	152302175	152325203	-	-	0	3.44945683374357	44	1.2034	1.0446	0.85	4.1111	NA	NA	NA	NA	NA	NA	7.6425	0.3474	0.4777	-20.991	-18.516	-1.6897	431.69	12.6474315037037	0.878653942175993	0.956898889121285	0.419862443496103	2.4223464856859
ENSP00000373370	ENSG00000143520	1	152348735	152360006	-	-	0	3.86296410754492	45.8	0.0052	0.0061	0.4139	0.9844	NA	NA	NA	NA	NA	NA	3.2825	0.3549	0.7097	-3.0439	-1.1944	-0.42686	714.072	22.5390558685185	0.727461883118951	0.0972626988835822	0.0237895490632256	1.99923929679364
ENSP00000271835	ENSG00000143536	1	152409243	152414263	-	-	0	3.94709761454336	49.1	NA	NA	NA	NA	NA	NA	NA	NA	NA	NA	5.1783	0.1992	0.1992	-0.6395	-0.49724	0.77482	7390.77	168.514669344444	0.525478964171213	0.278126826945595	0.0361192472619295	1.18131998745626
ENSP00000333952	ENSG00000186207	1	152510844	152512177	+	Elusive	4	5.03000035928574	50.3	NA	NA	NA	NA	NA	NA	NA	NA	NA	NA	11.994	0.7496	1.4993	1.1789	0.067062	0.18029	115.656	3.51603408333333	0.818005149328531	0.0776782046764765	0.0201270746746517	1.87634453122551
ENSP00000357779	ENSG00000169509	1	152514502	152516010	+	Elusive	5	5.54780623890439	55.4	NA	NA	NA	NA	NA	NA	NA	NA	NA	NA	15.2419	0.6627	1.9881	-0.89639	0.38893	-1.4538	1258.53	40.5108037925926	1.19290455338221	0.292504489863455	0.0253577463890228	0.766891711939601
ENSP00000357778	ENSG00000185966	1	152565654	152566772	-	-	0	6.83406880930995	54.2	NA	NA	NA	NA	NA	NA	NA	NA	NA	NA	5.3619	1.7873	16.9794	-0.099118	-0.37056	1.184	14.2386	0.458452685185185	1.08737655524958	0.0996181040363662	0.00983016969596491	0.658251734071565
ENSP00000357776	ENSG00000163202	1	152579381	152580504	-	-	0	12.4710493497239	54.6	NA	NA	NA	NA	NA	NA	NA	NA	NA	NA	12.4555	4.4484	23.1317	-1.7511	-0.76688	-0.237	61.5789	1.7337973537037	0.909610191631208	0.0127220930774282	0.000885791257448686	0.193777924404256
ENSP00000334644	ENSG00000244057	1	152600662	152601086	+	-	0	9.32351256676301	57.4	NA	NA	NA	NA	NA	NA	NA	NA	NA	NA	7.0588	25.8824	101.1765	1.7029	0.94154	1.2139	0.202827	0.0108908851851852	1.31135544589032	0	0	0
ENSP00000335358	ENSG00000187238	1	152613811	152614098	+	-	0	12.621595549986	64.6	NA	NA	NA	NA	NA	NA	NA	NA	NA	NA	13.8889	31.25	118.0556	1.6495	1.29	-0.62172	0	0	0	0	0	0
ENSP00000335006	ENSG00000185962	1	152622834	152623103	-	-	0	12.960442876848	64.8	NA	NA	NA	NA	NA	NA	NA	NA	NA	NA	22.2222	11.1111	18.5185	0.36415	-0.25674	NA	0.721345	0.0271057037037037	1.242922995385	0.000321521398514556	2.14347599009704e-05	0
ENSP00000357773	ENSG00000187223	1	152663396	152664659	+	-	1	14.1727660177565	49.4	NA	NA	NA	NA	NA	NA	NA	NA	NA	NA	7.9114	1.5823	2.3734	-0.60708	-0.65874	-0.13492	144.289	4.04369152777778	0.646983401756217	0	0	0
ENSP00000357772	ENSG00000187180	1	152675295	152676574	+	-	1	14.6319540974697	49.3	NA	NA	NA	NA	NA	NA	NA	NA	NA	NA	14.8438	7.8125	3.125	-3.0002	-1.8062	-0.55985	262.418	7.3276642037037	0.641678582513082	0.00400223023479389	0.000283940015465847	0.22782200906358
ENSP00000357769	ENSG00000159455	1	152686123	152687401	+	-	1	14.3388264694737	49.3	NA	NA	NA	NA	NA	NA	NA	NA	NA	NA	13.2916	7.0367	2.3456	-2.2341	-1.8387	0.11584	639.68	17.6515113777778	0.651589222885093	0.0417583616529827	0.00807225097122017	1.52021195860925
ENSP00000357768	ENSG00000187173	1	152698364	152699442	+	-	1	14.1905794824493	47.8	NA	NA	NA	NA	NA	NA	NA	NA	NA	NA	12.975	1.8536	1.8536	-2.1465	-1.0262	0.090462	116.882	3.01387868518519	0.618737789187231	0.00781467162398175	0.00116917267133638	1.01682107658365
ENSP00000357766	ENSG00000187170	1	152708160	152709491	+	-	1	13.8020781986316	47.7	NA	NA	NA	NA	NA	NA	NA	NA	NA	NA	10.5105	3.7538	1.5015	-0.5789	-0.21342	NA	2.33005	0.0639311759259259	0.686875752047189	0.000268300136204327	1.78866757469552e-05	0
ENSP00000357764	ENSG00000198854	1	152719522	152720470	+	-	0	13.6847044103847	55	0.0094	0.0049	0.1489	0.6501	NA	NA	NA	NA	NA	NA	29.5047	5.2687	3.1612	0.15515	0.70452	-0.28649	759.076	22.605328712963	0.690747046810719	0.0021910294272846	0.00014606862848564	0
ENSP00000475216	ENSG00000203786	1	152759561	152762052	+	-	0	14.0255264581538	56.1	0.0053	0.0093	0.2586	0.6154	NA	NA	NA	NA	NA	NA	7.2231	2.0064	1.2039	0.03803	-0.50183	-0.73173	505.586	14.3372180672222	0.739028394886091	0.0248012743788526	0.00263066464612083	0.89661674740354
ENSP00000334187	ENSG00000240386	1	152776372	152776728	+	-	1	14.3856800830259	67.5	NA	NA	NA	NA	NA	NA	NA	NA	NA	NA	53.2213	11.2045	16.8067	-2.1158	-0.15613	-0.23519	111.845	3.07065785185185	0.650063568089094	0.00280905188880655	0.000280135727905264	0.635237351774183
ENSP00000316737	ENSG00000172155	1	152796751	152798181	+	-	1	20.4876049989756	52	NA	NA	NA	NA	NA	NA	NA	NA	NA	NA	12.5786	7.6869	20.2655	-1.1924	-0.039207	-0.43749	87.3859	2.2974962962963	0.607127372652917	0.0183350034687994	0.00135659587948526	0.355665155536638
ENSP00000475270	ENSG00000197084	1	152804835	152805478	-	-	1	20.7063834822221	60.7	NA	NA	NA	NA	NA	NA	NA	NA	NA	NA	27.9503	12.4224	4.6584	-3.8868	-0.5736	0.11911	602.971	17.5308521425926	0.699890053053085	0.00868296847109083	0.000654135549607799	0.423587843318709
ENSP00000353203	ENSG00000196734	1	152811971	152813109	+	-	1	14.1742009294226	48.6	NA	NA	NA	NA	NA	NA	NA	NA	NA	NA	14.9254	2.6339	0.878	-1.2627	-0.57017	0.19364	239.708	6.82543266666667	0.677805739285664	0.0306831762610402	0.00306847090544808	0.836631974852073
ENSP00000411070	ENSG00000235942	1	152842868	152843983	+	-	0	13.0777566042671	48.5	NA	NA	NA	NA	NA	NA	NA	NA	NA	NA	17.9211	5.3763	0.8961	1.0374	0.22637	NA	158.066	4.38878888888889	0.636310412426818	0.0346972835496709	0.00248992579759402	0.304048275218475
ENSP00000357753	ENSG00000163207	1	152908545	152911886	+	-	0	9.81540036316981	55.9	0.0354	0.0382	4.8275	11.7379	NA	NA	NA	NA	NA	NA	8.9767	0.8977	0.2992	-0.95793	-2.3684	NA	414.354	23.1954849888889	1.42087640519641	0.482753719077995	0.0934397023473338	1.5094300804578
ENSP00000332163	ENSG00000184148	1	152970666	152972574	+	-	0	11.2580012222973	48.9	NA	NA	NA	NA	NA	NA	NA	NA	NA	NA	15.715	1.5715	0.5238	1.5128	-1.106	0.44285	48.0576	1.69032166666667	1.12054083497768	0.0183381277567338	0.00173387264553441	0.905613259714336
ENSP00000357751	ENSG00000169474	1	152985231	152985500	+	-	0	10.4957754503812	61.9	NA	NA	NA	NA	NA	NA	NA	NA	NA	NA	88.8889	11.1111	0	-0.34153	-0.6931	-0.056523	3973.21	117.405455092593	0.897674531715979	1.58455456244295	0.125373431763355	0.61287196251685
ENSP00000330391	ENSG00000163209	1	153001747	153003855	+	-	0	12.6829975358748	44	0.0128	0.0324	0.307	0.5644	NA	NA	NA	NA	NA	NA	21.8113	1.4225	0	0.57372	0.14828	NA	13396.2	329.034846118519	0.598752422602671	21.3037659378179	2.11222812580454	0.889347693968063
ENSP00000306461	ENSG00000169469	1	153031202	153032900	+	-	0	13.9755428000998	42.7	NA	NA	NA	NA	NA	NA	NA	NA	NA	NA	23.5433	0.5886	0.5886	-0.56904	-0.63714	-0.75528	2231.1	99.8687653888889	1.23020545298782	3.21504598188475	0.366200809026907	1.10909409779183
ENSP00000357746	ENSG00000163216	1	153039828	153041931	-	-	10	11.5746482133704	45	NA	NA	NA	NA	NA	NA	NA	NA	NA	NA	19.0114	0.4753	0	-2.2605	-0.68136	-0.61662	576.913	14.4835157	0.918966349408981	0.860953143508493	0.0668886541554558	0.598559921825616
ENSP00000376423	ENSG00000241794	1	153056113	153057537	-	-	10	12.5258345337258	44	NA	NA	NA	NA	NA	NA	NA	NA	NA	NA	11.2281	1.4035	0	-0.46322	-0.42959	NA	2750.65	56.99869925	0.399478494281083	1.84414197076164	0.132796888761055	0.365281496114673
ENSP00000357744	ENSG00000196805	1	153070224	153070840	-	-	10	11.6990339940502	51.4	NA	NA	NA	NA	NA	NA	NA	NA	NA	NA	43.7601	3.2415	6.483	-1.8211	-0.20703	NA	14.9412	0.670156148148148	1.39274398034658	3.87520379239614	0.426860450198153	1.59359950134605
ENSP00000357740	ENSG00000203785	1	153093135	153106184	-	-	10	8.4698081588452	38	NA	NA	NA	NA	NA	NA	NA	NA	NA	NA	6.6667	0.4598	0.3831	-0.01708	-0.31919	-1.4669	940.754	38.3094728074074	1.17965357477597	0.128243996000839	0.0358449214099464	2.0859354865586
ENSP00000418193	ENSG00000244094	1	153112114	153113515	-	-	10	8.57816856101222	44.5	NA	NA	NA	NA	NA	NA	NA	NA	NA	NA	9.9857	2.8531	1.4265	-1.1152	-0.17283	-0.13641	153.133	3.62647582592593	0.744598705567726	0.821579521547193	0.175409166063501	2.04205748042045
ENSP00000357737	ENSG00000159516	1	153149582	153150869	-	Elusive	8	7.29550440596355	44.3	NA	NA	NA	NA	NA	NA	NA	NA	NA	NA	13.1988	1.5528	0.7764	0.79793	-0.34723	NA	538.161	12.1416999203704	0.596216412904441	0.297916030750071	0.0296335557252245	1.07591722859473
ENSP00000357736	ENSG00000203784	1	153203443	153205120	+	-	1	8.28451387656074	45.8	NA	NA	NA	NA	NA	NA	NA	NA	NA	NA	8.9392	1.1919	0.5959	-0.10901	-0.29041	1.0573	1947.76	36.0900558203704	0.00614294685195277	0.0162860836913176	0.0026817990021133	1.40536375480115
ENSP00000357733	ENSG00000203783	1	153217584	153219317	+	-	0	7.04916794642632	46.4	0.0152	0.0389	0.1237	0.5303	NA	NA	NA	NA	NA	NA	6.9204	0.5767	0.5767	0.91553	0.45266	-1.0594	6.52183	0.15862822962963	0.866369483287421	0.198010695448709	0.0150986771687435	0.475369342738112
ENSP00000357731	ENSG00000203782	1	153259700	153262122	+	-	1	7.03641343954967	60.3	0.0083	0.0573	0.3108	3.3027	NA	NA	NA	NA	NA	NA	6.1907	0.8254	0	-0.33208	-0.87398	1.4898	2580.06	83.4332897962963	0.733716870916056	0.234858522358911	0.0499559688678388	1.75316820195865
NP_000418.2	LOR	1	153259703	153262124	+	-	1	8.8840942983152	60.2	0.0083	0.0573	0.3108	3.3027	NA	NA	NA	NA	NA	NA	6.1932	0.8258	0	NA	NA	NA	NA	NA	NA	NA	NA	NA
ENSP00000290722	ENSG00000159527	1	153297862	153310718	-	-	0	8.85705970923538	46.9	0	0	NA	NA	NA	NA	0.1624	1.3128	NA	NA	5.2889	0	0.0778	-0.67787	0.54406	0.96818	64.7674	4.1065601037037	1.39167817887167	0.914382655802934	0.0888030584748009	1.14524458896108
ENSP00000352672	ENSG00000163218	1	153330120	153348546	-	-	0	10.6472784795686	44.2	0.0098	0.0393	0.1395	0.6765	NA	NA	0.1624	1.3128	NA	NA	6.2951	0.1085	0.1085	-0.72996	0.0036553	-0.89678	23.1371	1.33590804444444	1.50549707414422	1.38195916343863	0.196402865166783	1.87786974532955
ENSP00000357727	ENSG00000163220	1	153357854	153361027	+	Non-elusive	0	8.56148676332993	52.6	NA	NA	NA	NA	NA	NA	NA	NA	NA	NA	4.0958	0.3151	0	-0.69233	0.57464	1.2216	33620.2	1696.53826833333	1.58014945314684	87.1515820365385	13.667168802882	1.82457273442063
ENSP00000357726	ENSG00000163221	1	153373706	153375649	-	Elusive	2	9.85304881481899	49.3	NA	NA	NA	NA	NA	NA	NA	NA	NA	NA	4.6296	0.5144	0	-1.2849	-0.58019	1.236	1993.22	49.6946098888889	1.0626762885216	2.20851465490774	0.405821244716606	1.86962369055216
NP_001306125.1	S100A8	1	153390032	153391188	-	-	0	10.7212326354321	54.1	NA	NA	NA	NA	NA	NA	NA	NA	NA	NA	9.5073	0.8643	0	NA	NA	NA	13073.3	498.376297962963	1.4190553499705	17.7311947750536	3.98409433705013	2.064718804335
ENSP00000357718	ENSG00000184330	1	153416524	153423225	+	Elusive	3	7.84792954801531	48.1	NA	NA	NA	NA	NA	NA	NA	NA	NA	NA	6.7144	0.2984	0.1492	-1.2772	-1.2732	-1.0192	0.934778	0.0235895968518519	0.985696436416251	0.0104605375071882	0.00101148434628172	0.675416836183595
ENSP00000357714	ENSG00000197364	1	153437058	153439949	-	Elusive	3	8.24455712005842	50.8	NA	NA	NA	NA	NA	NA	NA	NA	NA	NA	7.2614	1.0373	0	0.0038611	-0.38862	0.93139	0	0	0	0.0113702936705805	0.00132841907714673	0.9807494516002
ENSP00000357712	ENSG00000143556	1	153457744	153460701	-	Elusive	3	8.9827659219526	51.1	NA	NA	NA	NA	NA	NA	NA	NA	NA	NA	5.7471	1.0142	0	-0.49614	-0.48859	1.1419	71.4669	4.52454562222222	1.81879223492015	0.335246948601594	0.0650776692063388	1.63554101134298
ENSP00000357709	ENSG00000197956	1	153534599	153536244	-	-	1	10.5382803032014	58.5	NA	NA	NA	NA	NA	NA	NA	NA	NA	NA	10.9356	2.4301	0	0.91485	0.24629	0.85262	4057.42	973.568503703704	3.59710003206746	800.268361106802	158.571545665079	2.18214522098503
XP_016857518.1	S100A5	1	153537114	153543514	-	-	0	10.8688901310478	53.1	NA	NA	NA	NA	NA	NA	NA	NA	NA	NA	8.28	0.6249	0	NA	NA	NA	4.46777	0.446715585185185	3.31339626475742	0.667026728293359	0.126001571016801	1.78926234741574
ENSP00000357705	ENSG00000196154	1	153543613	153545885	-	-	0	9.23519400503978	54	NA	NA	NA	NA	NA	NA	NA	NA	NA	NA	8.359	1.7598	0	0.69851	0.36487	-0.035686	1398.83	219.129082222222	3.29315507233904	131.115195353336	40.4794595121812	2.24229514957451
ENSP00000357702	ENSG00000188015	1	153547329	153549372	-	Non-elusive	0	16.9927659367869	58	NA	NA	NA	NA	NA	NA	NA	NA	NA	NA	12.2309	1.9569	0	0.46837	-0.072641	0.17243	24.0634	4.00795171666667	3.31167422559427	2.40545642507901	0.361567027795081	1.62967209108704
ENSP00000357697	ENSG00000196754	1	153561108	153565865	-	-	0	15.3633430634506	53.3	NA	NA	NA	NA	NA	NA	NA	NA	NA	NA	5.2543	0.6305	0	-0.42763	0.038697	-1.4686	1262.45	40.0499134444444	1.56053480466103	116.726024232284	8.32602171585345	0.385602589931623
ENSP00000357693	ENSG00000188643	1	153606886	153609337	-	-	0	15.8326265196494	58.3	NA	NA	NA	NA	NA	NA	NA	NA	NA	NA	4.4861	0	0	0.20493	-0.51201	-0.31298	2073.3	142.945027148148	3.17062658333212	89.4913756849286	35.1979105666021	2.29804600591986
ENSP00000357691	ENSG00000189334	1	153614255	153616986	-	-	0	14.1447002839043	57.2	NA	NA	NA	NA	NA	NA	NA	NA	NA	NA	6.2225	0	0	0.13184	-0.22286	0.10145	3802.25	139.034133314815	1.60913143192238	78.9095091211914	15.2474945531601	1.59523798816048
ENSP00000392767	ENSG00000189171	1	153618802	153628239	-	Non-elusive	0	13.8995065675169	49	NA	NA	NA	NA	NA	NA	NA	NA	NA	NA	4.5561	0	0	0.46522	0.31548	0.65581	232.159	68.6486598148148	3.85995020589048	54.8004437012946	25.8833365186578	2.43557129834392
ENSP00000292169	ENSG00000160678	1	153628397	153632037	+	-	0	21.8194286426757	54.8	NA	NA	NA	NA	NA	NA	NA	NA	NA	NA	5.2183	0	0	-0.13333	-0.15455	-0.061519	28.2431	5.63926153703704	3.35126287054434	3.04360390327549	0.908834329800972	1.98749155420941
ENSP00000357679	ENSG00000160679	1	153633982	153646305	+	-	0	17.5575008151697	44.4	0	0.0055	0.0031	0.0547	0.0028	0.0871	0.0287	0.8069	0.0095	0.1117	3.976	0.0811	0	0.1383	1.6991	3.2661	61.0873	34.0892388888889	3.91924400944566	56.0142516638726	41.872681468671	2.67984278431281
ENSP00000357674	ENSG00000143553	1	153658654	153661830	+	-	0	8.97395629683283	51.3	NA	NA	NA	NA	NA	NA	NA	NA	NA	NA	4.0919	0.6295	0	-0.69124	0.87794	0.76674	58.3193	38.8168574074074	3.94208301393204	33.094868963886	12.328987276404	2.5354206808306
ENSP00000355011	ENSG00000143621	1	153662036	153671048	-	Non-elusive	0	7.7595428520754	44.7	NA	NA	NA	NA	NA	NA	NA	NA	NA	NA	2.7738	0.3329	0.111	0.19037	3.4039	4.3105	233.198	90.2888296296296	3.8927976225787	87.84458189413	58.6206042707347	2.647904571306
ENSP00000357669	ENSG00000169418	1	153678637	153693992	+	-	0	4.84439123303598	55.4	NA	NA	NA	NA	NA	NA	NA	NA	NA	NA	2.5397	0.1302	0	1.2896	2.8198	4.4858	291.951	26.7823664074074	3.11509406484121	34.2215140139326	11.8021389269507	2.28584406193453
ENSP00000318641	ENSG00000143624	1	153728067	153774808	+	-	0	4.86038542856449	48.3	NA	NA	NA	NA	NA	NA	NA	NA	NA	NA	2.0538	0.0642	0.0428	1.0671	4.4143	6.4846	114.327	51.095312962963	3.82969651895235	72.4914067588882	44.5834819411087	2.6708243194676
ENSP00000357644	ENSG00000143614	1	153804725	153922975	-	-	0	4.91505727797106	43.6	NA	NA	NA	NA	NA	NA	NA	NA	NA	NA	2.5793	0.0169	0.0592	-0.12365	3.161	5.1259	32.24	14.1393172222222	3.88838612083164	499.685467985982	222.553088725463	2.64238729879752
ENSP00000354597	ENSG00000198837	1	153929501	153946696	-	Non-elusive	0	5.68419428576069	56.5	NA	NA	NA	NA	NA	NA	NA	NA	NA	NA	2.0935	0	0	0.76113	3.2312	6.2284	104.635	37.0957222222222	3.88051500093863	66.1336156787482	28.1434013631073	2.60661465074716
ENSP00000357622	ENSG00000160741	1	153947675	153958625	-	Non-elusive	0	7.72575767609209	53.2	NA	NA	NA	NA	NA	NA	NA	NA	NA	NA	1.3697	0	0	-0.36229	0.76926	4.8396	99.6665	48.3405888888889	3.86431646164017	31.7791114122512	15.4026105750553	2.63034390511197
ENSP00000357612	ENSG00000143570	1	153959110	153963475	-	Non-elusive	0	7.70806263351466	53.8	0.0022	0.0092	0.0251	0.4677	NA	NA	0.3566	74.5642	0.0458	0.2936	2.5195	0	0	1.2105	0.9526	1.9861	122.273	54.646387037037	3.82843568288121	76.8239053536272	28.9269164039412	2.55136145775618
ENSP00000357596	ENSG00000143578	1	153967903	153974363	+	Non-elusive	0	22.3445854281382	51.7	NA	NA	NA	NA	NA	NA	NA	NA	NA	NA	1.8573	0	0	1.2598	0.0051118	1.5025	84.0776	10.5840157407407	3.57564355461966	10.519012413884	6.25961916816592	2.6404347849704
ENSP00000271843	ENSG00000143543	1	153974269	153977688	-	Non-elusive	0	6.74887438416521	51	NA	NA	NA	NA	NA	NA	NA	NA	NA	NA	1.7544	0	0	-1.2538	0.91378	2.2704	324.246	156.208051851852	3.93322879455492	94.39850591681	45.6744932262237	2.62688076526924
ENSP00000357564	ENSG00000143545	1	153981651	153986352	-	-	0	6.00595447486508	48.8	0	0.0201	0.0381	0.4	NA	NA	NA	NA	NA	NA	2.1268	0	0	0.57473	1.0749	2.1958	211.738	60.8527644444444	3.77575069197276	40.0384330759664	14.9331184829143	2.35241287863497
ENSP00000357555	ENSG00000177954	1	153990755	153992155	+	-	0	5.87171970087782	45.9	NA	NA	NA	NA	NA	NA	NA	NA	NA	NA	4.9964	0.7138	0	-2.0314	0.9287	2.0041	4528.55	1348.78748148148	3.80691862970386	592.354709289013	239.20548379302	2.42622084913539
ENSP00000357547	ENSG00000143552	1	153992685	154155116	-	Non-elusive	0	5.68324821992547	42.9	0.0038	0.0045	0.0975	0.4971	0.2814	0.3686	0.1761	1.8415	0.0369	0.1694	2.0686	0.0308	0.0493	0.76768	2.6751	6.5405	30.1514	0.632714264814815	0.81169230553627	11.7025265857541	5.49151513581151	2.60609340707343
ENSP00000357516	ENSG00000143549	1	154167465	154192211	-	-	1	4.84099074333413	46.1	NA	NA	NA	NA	NA	NA	NA	NA	NA	NA	1.8184	0.0404	0.1616	0.24295	2.3546	2.5569	817.894	68.6767722222222	3.51681328973642	181.281196863371	99.3403033405437	2.61527419429796
ENSP00000357511	ENSG00000163263	1	154199372	154206333	-	-	0	4.91019602203977	46.6	0.0057	1e-04	0.1468	0.3882	NA	NA	NA	NA	NA	NA	2.4418	0.1436	0	-0.55365	0.2848	-0.98218	41.853	0.916476135185185	0.986623715132566	2.65511502337441	0.819330670819689	2.45750506761881
ENSP00000357507	ENSG00000143612	1	154206706	154220606	-	-	0	4.20874155621225	45.9	NA	NA	NA	NA	NA	NA	NA	NA	NA	NA	3.3091	0.0719	0	-0.20414	0.47405	2.0258	189.997	113.845505555556	3.96404671131927	127.87926862461	74.7602895180254	2.66653508923726
ENSP00000329002	ENSG00000143575	1	154272511	154275875	+	Non-elusive	0	5.18366848218484	49.8	0.0028	0.0051	0.0909	0.395	NA	NA	0.3594	5.6309	NA	NA	3.8633	0.2972	0	0.79367	0.13643	0.52293	179.252	95.3071851851852	3.944314637757	41.6865315043172	17.1382474693688	2.58056540286559
ENSP00000318355	ENSG00000143595	1	154321116	154325325	+	-	0	4.73920814602177	52.6	0.0018	0.004	NA	NA	0.0727	0.3403	0.1232	2.7363	NA	NA	5.7007	0.4751	0.7126	0.37841	1.3306	1.3252	2.07754	0.118673855185185	2.65277808882985	9.39171618848242	1.00463936947066	1.3093033522315
ENSP00000357475	ENSG00000143515	1	154327800	154351307	+	Non-elusive	0	4.27840171136068	51.5	0	0.0153	0.0167	0.563	2.8662	8.1806	0.034	2.0497	0.0241	0.1263	3.1053	0.0425	0.0425	1.0869	2.8685	5.3464	82.5412	27.4720724074074	3.63579786413432	50.9985213003278	27.045343873995	2.63509428928263
ENSP00000357470	ENSG00000160712	1	154405193	154469450	+	Non-elusive	0	4.89300056269506	49.1	NA	NA	NA	NA	NA	NA	NA	NA	NA	NA	4.0151	0.0156	0.0311	-0.19577	0.68917	2.2301	67.242	13.2343074074074	3.62267885548887	87.4768779261693	21.4900261782882	2.32864639347623
ENSP00000307369	ENSG00000169291	1	154479481	154502113	-	-	0	5.40726349981268	44	NA	NA	NA	NA	NA	NA	NA	NA	NA	NA	2.7835	0.1325	0.1325	-0.089173	0.7716	3.9813	26.2383	6.23387712592593	3.56704117997173	58.9936650004677	16.3294738591062	2.36861336092948
ENSP00000357465	ENSG00000163239	1	154502972	154548147	+	Elusive	4	4.99199497947934	47.1	0.0063	0.0088	NA	NA	NA	NA	NA	NA	0.0625	0.2578	4.5599	0.0443	0.0221	0.32883	1.0068	1.8275	137.971	7.5765073962963	2.98013956561844	18.9790458685801	4.82320200341896	2.3909393659816
ENSP00000292211	ENSG00000160714	1	154548577	154558633	-	-	0	3.01019596375724	50.1	0	0.0055	0.0014	0.2082	0.0297	0.165	NA	NA	NA	NA	2.8836	0.0994	0	-0.90518	3.3549	4.4456	82.6891	39.0908037037037	3.93309172685423	47.9143310930157	24.6163009708635	2.62857073890884
ENSP00000357461	ENSG00000160716	1	154567781	154580026	+	Non-elusive	0	3.06003571498827	54.7	0	0.0097	0.022	0.8993	0.0281	0.3913	0.0295	2.1102	0.0255	0.1669	3.0214	0.1633	0	-0.19569	2.1034	2.1139	19.0718	2.70583633888889	2.70220048581895	11.8640412101609	2.46460817898737	1.84400306155344
NP_001102.2	ADAR	1	154582057	154608248	-	Non-elusive	0	3.08960062498207	46.8	NA	NA	NA	NA	NA	NA	NA	NA	NA	NA	2.978	0.2291	0.0764	NA	NA	NA	293.124	82.0225351851852	3.87470054657313	173.476696579572	100.881347140619	2.65452136432478
ENSP00000357452	ENSG00000163344	1	154924734	154936991	-	-	0	3.54569514619661	49.9	NA	NA	NA	NA	NA	NA	NA	NA	NA	NA	2.9369	0.0816	0.2447	1.1122	0.75366	0.66649	111.838	62.4027962962963	3.94606952263525	53.2666122581807	30.1789616322494	2.62753690276666
ENSP00000357448	ENSG00000163346	1	154944080	154956104	-	Non-elusive	0	3.601832818357	54.2	NA	NA	NA	NA	NA	NA	NA	NA	NA	NA	2.4948	0.0832	0.0832	1.315	0.79306	1.9079	287.823	108.489014814815	3.82390774606906	163.633754031345	58.7243778519673	2.44898533937758
ENSP00000357442	ENSG00000163348	1	154957026	154961748	-	-	0	4.96848560558742	53.7	NA	NA	NA	NA	NA	NA	NA	NA	NA	NA	2.1173	0.2117	0	-0.86498	1.1013	3.0122	65.5282	35.2389094444444	3.90777477540238	26.2117125591973	16.5809126106112	2.61009922535957
ENSP00000401303	ENSG00000160691	1	154962298	154970747	-	-	0	27.96476439686	54.1	NA	NA	NA	NA	NA	NA	NA	NA	NA	NA	1.4201	0.2367	0	-0.37318	1.3269	2.8691	277.821	60.4919435185185	3.68828337101453	71.9382155336946	35.163139320672	2.51917053076581
ENSP00000311083	ENSG00000173207	1	154974699	154979249	+	-	0	22.7649679664379	44.2	NA	NA	NA	NA	NA	NA	NA	NA	NA	NA	3.296	0.4395	0	0.69368	1.3149	1.7453	55.3995	9.59102944444444	3.70961880466864	12.8899342229589	5.62734553873435	2.49782305006207
ENSP00000292180	ENSG00000160688	1	154983373	154993111	+	Non-elusive	0	19.3664407248582	51.2	NA	NA	NA	NA	NA	NA	NA	NA	NA	NA	2.7724	0.1027	0	1.7232	0.58127	3.0719	24.338	14.1039261111111	3.91611210515614	20.1736341066396	16.2515146029176	2.69806079379164
ENSP00000376278	ENSG00000163352	1	154993588	154994142	+	-	0	15.7954712127537	57.5	NA	NA	NA	NA	NA	NA	NA	NA	NA	NA	9.009	1.8018	0	-0.69091	0.39982	-0.63639	0.542414	0.120376409259259	3.47691343553651	0.570225290751575	0.0431927979305721	0.557713573880232
XP_016856888.1	ZBTB7B	1	155010463	155018523	+	-	0	15.8982511923688	59.7	0	0.0084	0.0034	0.4509	0.014	0.275	0.0519	2.3213	0.0124	0.4643	2.4811	0.1241	0.2481	NA	NA	NA	163.427	36.945327962963	3.68315174439599	23.4955219879904	12.4030926793591	2.44164886141583
ENSP00000357409	ENSG00000163354	1	155018533	155033760	-	-	0	13.5350703340262	53.7	NA	NA	NA	NA	NA	NA	NA	NA	NA	NA	2.6924	0.0657	0.4597	0.34037	-0.13377	2.1562	31.1738	3.48194609259259	3.38198490648315	3.76172382336715	2.07324701896362	2.61046156550846
ENSP00000295542	ENSG00000163357	1	155033824	155050930	+	Non-elusive	0	18.4329370251873	53.4	NA	NA	NA	NA	NA	NA	NA	NA	NA	NA	1.8121	0.1169	0.1169	0.16871	0.4388	0.97729	15.1932	0.750581783333333	2.73787464171785	0.913967161681238	0.271041651631157	2.36679126020794
ENSP00000349436	ENSG00000143537	1	155051286	155062758	+	Non-elusive	0	18.1638901863096	57.4	NA	NA	NA	NA	NA	NA	NA	NA	NA	NA	2.702	0.2615	0.1743	1.4155	1.0693	2.3452	178.65	60.3897703703704	3.7706825258073	60.9447381155924	20.548351886261	2.43301556299918
ENSP00000426741	ENSG00000251246	1	155063748	155086807	+	-	0	12.0352460777993	57.6	NA	NA	NA	NA	NA	NA	NA	NA	NA	NA	2.1683	0.1301	0.0434	0.38779	0.6682	2.1001	NA	NA	NA	0	0	0
ENSP00000414378	ENSG00000243364	1	155063761	155069538	+	-	0	13.3295248976483	54.2	NA	NA	NA	NA	NA	NA	NA	NA	NA	NA	1.7307	0.5192	0.1731	0.28851	0.76031	0.65518	46.8664	9.00228214814815	3.56014644922215	18.1924463229488	8.25276817084905	2.49715942804163
ENSP00000357393	ENSG00000143590	1	155078872	155087538	+	-	0	15.7088036623954	63.2	NA	NA	NA	NA	NA	NA	NA	NA	NA	NA	2.6537	0.3461	0.1154	0.16842	0.74714	1.9867	165.819	13.0745067592593	2.83245581333528	20.3356507625736	6.47351476013791	2.38565991346073
ENSP00000357392	ENSG00000169242	1	155127460	155134857	+	Non-elusive	0	12.7753545160878	54.8	NA	NA	NA	NA	NA	NA	NA	NA	NA	NA	3.1089	0.5407	0.4055	1.042	0.83281	2.3433	203.761	41.4903144259259	3.5755427000631	61.2689387836484	20.2280759267201	2.36708253027808
ENSP00000357389	ENSG00000169241	1	155135850	155138853	+	Non-elusive	0	11.3349310188484	54.7	NA	NA	NA	NA	NA	NA	NA	NA	NA	NA	0.9987	1.3316	0.9987	0.39305	0.93157	1.5087	68.1181	26.4276303703704	3.81251441392184	38.2042077339849	13.3335398354601	2.48831303966008
ENSP00000357384	ENSG00000179085	1	155139891	155140407	-	-	0	13.1950989632422	60.5	NA	NA	NA	NA	NA	NA	NA	NA	NA	NA	9.6712	7.7369	5.8027	0.051635	0.41583	1.1388	100.955	49.5405481481481	3.91833295281257	31.3239283099316	16.5195091753624	2.62833125164602
ENSP00000295682	ENSG00000163463	1	155169408	155173333	-	-	0	21.3884135908091	50.2	NA	NA	NA	NA	NA	NA	NA	NA	NA	NA	2.5471	1.0188	1.0188	-0.19315	-0.42111	0.6577	81.278	33.9952111111111	3.87690656310801	3.96050665594156	2.17820917470646	2.61451802031595
ENSP00000334657	ENSG00000163462	1	155173967	155184971	+	Non-elusive	0	18.9360637333802	57.6	NA	NA	NA	NA	NA	NA	NA	NA	NA	NA	1.9082	0.5452	0.3635	1.2087	3.247	4.9278	46.2696	4.94102313148148	3.13884431384105	27.3091994811782	7.73790429619579	2.27858968618087
ENSP00000484824	ENSG00000185499	1	155185826	155192915	-	Non-elusive	0	18.6014376253936	68	0	0	0.2415	0.5003	NA	NA	5.1626	8.6249	0.1299	45.1556	1.8336	0.9873	0.7052	-1.7156	-1.232	2.5383	362.544	27.6952685	2.91507522217052	360.626897191061	40.945517826596	1.16392058685101
ENSP00000357362	ENSG00000169231	1	155195588	155207897	-	Non-elusive	0	16.2830458600356	54.6	0	0.006	0.0059	0.5562	NA	NA	0.0303	2.1352	0.0375	0.3159	1.8684	0.3249	0.3249	1.5987	1.7775	2.0016	94.6695	29.9463509259259	3.73125700996257	68.3502967151408	17.9340768043901	2.481909112784
ENSP00000357360	ENSG00000173171	1	155208699	155213823	+	-	0	15.8562966486584	55.9	8.408	1.3919	0.04	0.5318	NA	NA	0.0454	1.8087	0.0184	0.1806	1.9512	1.7561	1.561	-0.90151	-0.19004	2.3958	74.0092	13.2733177777778	3.80972974300027	0.572400996183703	0.233916212693312	2.45441629834494
ENSP00000314508	ENSG00000177628	1	155234452	155244670	-	Non-elusive	0	15.9651503575053	51.5	NA	NA	NA	NA	NA	NA	NA	NA	NA	NA	2.6421	1.0764	0.7829	-0.39693	1.1739	2.3631	43.9292	15.5524203703704	3.86805969935005	3.24412451042569	1.86304821045198	2.64307315670953
ENSP00000354958	ENSG00000160767	1	155247217	155255387	-	-	0	14.8523779718017	57.3	NA	NA	NA	NA	NA	NA	NA	NA	NA	NA	3.4268	0.3672	0.6119	0.65534	0.6834	2.5649	49.136	24.4941577777778	3.89275581660252	33.3593377917743	18.472579407899	2.67095528078349
ENSP00000307275	ENSG00000116521	1	155255979	155262259	-	-	0	15.0966183574879	51.8	0	0.006	0.0577	0.3465	NA	NA	NA	NA	0.0412	0.2689	2.3882	0.6368	0.7961	0.15945	0.38097	2.5536	71.427	42.9057296296296	3.92987687120918	60.5542817778905	36.6825649014494	2.6627907136317
ENSP00000357345	ENSG00000176444	1	155262868	155273516	-	-	0	16.2386619342566	49.3	NA	NA	NA	NA	NA	NA	NA	NA	NA	NA	2.1598	0.7512	0.2817	0.24363	2.1973	5.4454	100.799	43.1138796296296	3.82429934019061	48.4394319961563	30.9639193721433	2.64099117672325
ENSP00000357342	ENSG00000143630	1	155277583	155289848	+	-	0	16.6869293666118	53.8	NA	NA	NA	NA	NA	NA	NA	NA	NA	NA	3.9133	0.4892	0.3261	1.1309	1.5194	2.5723	54.2808	7.9598015	3.58866258062173	20.3977685431327	7.13664626677103	2.4842305221762
ENSP00000339933	ENSG00000143627	1	155289293	155301434	-	Non-elusive	0	4.56689522889931	52.4	NA	NA	NA	NA	NA	NA	NA	NA	NA	NA	3.212	0.3294	0.3294	-0.22979	0.98056	1.8446	34.3493	1.11317514981481	1.73823095709751	14.9369346932589	1.51212315069686	1.38394346610585
ENSP00000349078	ENSG00000160752	1	155308916	155320665	+	-	0	3.97614314115308	50.4	0	0	0.0565	0.6249	0.0074	0.2045	NA	NA	0.1001	1.5662	2.2979	0.2553	0.2553	1.9164	1.094	2.8969	239.223	55.8843981481482	3.86737255172257	435.736905886381	104.99863624078	2.40003968287877
XP_006711317.1	RUSC1	1	155320894	155331114	+	-	0	3.40571284002394	58	NA	NA	NA	NA	NA	NA	NA	NA	NA	NA	1.6632	0.1957	0.2935	NA	NA	NA	121.568	30.8528861111111	3.77923288041843	33.9608290935058	20.4452058516459	2.67006639428423
ENSP00000376204	ENSG00000116539	1	155336055	155562532	-	Non-elusive	0	3.11306196327476	41.4	NA	NA	NA	NA	NA	NA	NA	NA	NA	NA	2.349	0.0265	0.0397	1.2372	3.4699	10.125	39.2331	18.4399827777778	3.88067285864985	810.519136401933	474.825052032098	2.67527157594621
ENSP00000245564	ENSG00000125459	1	155610225	155614967	+	Non-elusive	0	2.55297421496043	52.4	NA	NA	NA	NA	NA	NA	NA	NA	NA	NA	4.8493	1.0542	0.8433	-0.45189	-0.021064	1.2748	35.2223	8.70268	3.8201942964147	20.8905635968866	11.7398650003279	2.66390490158883
ENSP00000357323	ENSG00000163374	1	155659443	155688656	-	-	0	2.48092347059928	44.3	NA	NA	NA	NA	NA	NA	NA	NA	NA	NA	2.8411	0.2054	0.2738	-1.9804	-1.1819	0.22727	77.6838	34.8688388888889	3.89398361404841	147.207548239705	89.1349978638633	2.67468285799744
ENSP00000357320	ENSG00000132676	1	155689058	155739010	+	Non-elusive	0	2.43537133324404	44.4	NA	NA	NA	NA	NA	NA	NA	NA	NA	NA	2.6225	0.1001	0.3003	0.12747	0.31078	1.1726	70.7352	34.4239592592593	3.93252881998177	174.261260745476	87.5100990868118	2.64975910826627
ENSP00000357315	ENSG00000116580	1	155749662	155857295	-	-	0	4.31868169156592	44	NA	NA	NA	NA	NA	NA	NA	NA	NA	NA	2.6757	0.0372	0.0465	-0.51289	1.6468	7.1272	22.8423	10.824027037037	3.86979844867932	141.142719356597	83.528615344504	2.64447535237206
ENSP00000357307	ENSG00000132718	1	155859509	155885199	+	Non-elusive	0	4.93814967531666	46.5	0	0.0191	7e-04	0.7261	1e-04	0.1212	0.0158	1.2598	0.1488	1.3199	2.5301	0.0389	0.1946	0.96217	1.6825	3.0492	226.942	50.8029789074074	3.36298131762205	277.722186777276	61.2812304450266	2.09264606073966
ENSP00000357305	ENSG00000143622	1	155900274	155910915	-	Non-elusive	0	4.63261693221489	44.9	NA	NA	NA	NA	NA	NA	NA	NA	NA	NA	2.6311	0	0.094	0.094028	2.0757	2.5057	32.2073	15.7694731481481	3.86707101477557	25.4063139683577	13.6818476408391	2.64251350180908
ENSP00000357304	ENSG00000132680	1	155913043	155934397	-	Non-elusive	0	5.16037714984998	42.6	NA	NA	NA	NA	NA	NA	NA	NA	NA	NA	1.9668	0.0468	0.0468	0.73301	1.7437	4.4999	74.4674	35.6612133333333	3.84292552460231	94.4583540200928	60.3095443928359	2.64771124351881
ENSP00000357301	ENSG00000173080	1	155941710	155942949	+	-	1	7.20587175607095	61.7	NA	NA	NA	NA	NA	NA	NA	NA	NA	NA	2.4194	0.8065	0.8065	1.6084	0.65571	0.043019	2.39911	0.131135683333333	2.63697993764747	0.139054046050082	0.0115926145452004	0.669497317939896
XP_011508439.2	ARHGEF2	1	155946853	155991262	-	-	0	8.84748826127897	51.8	NA	NA	NA	NA	NA	NA	NA	NA	NA	NA	1.8239	0.045	0.0225	NA	NA	NA	86.6574	33.7498709259259	3.81806607224083	123.546565003738	69.3736045375938	2.61306823371159
ENSP00000295702	ENSG00000163479	1	156009048	156020959	-	Non-elusive	0	8.89046941678521	47	NA	NA	NA	NA	NA	NA	NA	NA	NA	NA	2.0148	0.0839	0	1.0669	0.94518	2.2949	364.441	144.184551851852	3.823289490908	293.272578204028	136.452850997079	2.60697255150361
ENSP00000357292	ENSG00000160803	1	156035301	156053794	-	Non-elusive	0	9.97939966782855	50.7	NA	NA	NA	NA	NA	NA	NA	NA	NA	NA	2.0547	0.0541	0	1.3295	2.8804	4.1342	68.0323	35.7901825925926	3.92337165997983	6.46988821677447	4.38820048987631	2.6789437033057
ENSP00000357288	ENSG00000116586	1	156054752	156058510	+	-	0	7.24498931364076	50.9	NA	NA	NA	NA	NA	NA	NA	NA	NA	NA	2.6603	0.266	0	-0.44838	1.264	1.6994	55.6677	33.9488537037037	3.96172486441362	32.0094657035293	18.8413776762058	2.60827020206997
ENSP00000354376	ENSG00000132698	1	156061160	156070514	+	-	0	8.29890276649851	51.2	NA	NA	NA	NA	NA	NA	NA	NA	NA	NA	0.7483	0.1069	0	0.063201	0.8151	0.16779	408.456	30.0618401037037	2.43739888735073	68.2979144712504	14.2496745938704	1.81229305386002
ENSP00000357283	ENSG00000160789	1	156114707	156140089	+	-	0	7.5634792004322	54.4	0	0	8e-04	0.7514	0.3172	2.0407	0.2182	0.9376	0.3102	0.8388	4.964	0.0394	0	0.55136	2.3673	4.7536	392.66	113.101436296296	3.63879241799632	626.899744504287	221.850659759536	2.47342538901309
ENSP00000357268	ENSG00000196189	1	156153527	156177744	+	Non-elusive	0	7.68791459825155	51	6e-04	0.0167	0.093	0.6116	NA	NA	NA	NA	NA	NA	3.1382	0.0413	0	0.3876	0.22316	3.1928	85.8904	14.0647743888889	3.49934612547448	40.1407927507995	12.2445764525787	2.46537690345995
ENSP00000407560	ENSG00000160785	1	156193932	156212795	+	Non-elusive	0	8.17236689257424	48.3	NA	NA	NA	NA	NA	NA	NA	NA	NA	NA	2.1735	0	0	1.3184	1.9535	1.712	24.1868	11.9701953703704	3.92977520886177	15.2591864711598	10.3119479944309	2.68060415540338
ENSP00000357256	ENSG00000160783	1	156213006	156239851	+	-	0	10.4990025947535	48.9	NA	NA	NA	NA	NA	NA	NA	NA	NA	NA	4.1347	0.0745	0.0372	0.021715	-0.34606	0.32649	81.318	42.3012407407407	3.91118320270737	75.1245590702674	53.2974582590954	2.65330858897382
ENSP00000357259	ENSG00000260238	1	156213007	156243263	+	-	0	10.8276166095639	50.2	NA	NA	NA	NA	NA	NA	NA	NA	NA	NA	3.966	0.0992	0.0331	0.021715	-0.34606	0.32649	NA	NA	NA	0.756813294264233	0.416498109794113	2.61957417020566
ENSP00000357255	ENSG00000242252	1	156241962	156243321	+	-	0	14.2114666233555	63.4	NA	NA	NA	NA	NA	NA	NA	NA	NA	NA	6.6176	1.4706	0	-1.0626	0.33382	-1.5844	24.9084	9.7331137037037	3.8681183135994	0.165207335205683	0.0236591879183514	1.63140499398393
ENSP00000338330	ENSG00000160781	1	156243416	156248052	-	-	0	16.9354155830017	61	0.0081	0.0095	0.1164	1.7059	NA	NA	NA	NA	NA	NA	2.3722	0.4313	0	0.43052	0.75076	0.47958	2843.96	132.293386925926	2.24998858142267	3.05741369957375	1.84490194174789	2.63081318273293
ENSP00000355261	ENSG00000198952	1	156249224	156282825	-	Non-elusive	0	16.2237956728819	49.8	NA	NA	NA	NA	NA	NA	NA	NA	NA	NA	2.9463	0.0298	0.0298	-0.22549	1.1278	5.0821	94.0275	58.5821462962963	3.95087999221192	72.330226365846	56.7933073984192	2.68163397025487
ENSP00000384748	ENSG00000163472	1	156284279	156292443	+	Non-elusive	0	14.5071706872254	51.2	NA	NA	NA	NA	NA	NA	NA	NA	NA	NA	2.6944	0.1225	0.1225	-0.39465	-0.41592	0.96098	197.766	16.5008922222222	2.77607143171305	14.2872463271164	5.5487446224064	2.57230753916157
ENSP00000354553	ENSG00000198715	1	156292688	156295672	-	Non-elusive	0	13.51612280363	56.8	NA	NA	NA	NA	NA	NA	NA	NA	NA	NA	3.0151	0.335	0.335	0.93974	0.84839	0.11544	54.9911	17.1475042592593	3.80221682385521	43.1503691307106	18.4213758163521	2.5604570387138
ENSP00000464258	ENSG00000189030	1	156298624	156299299	-	-	1	10.2944204241301	54.3	NA	NA	NA	NA	NA	NA	NA	NA	NA	NA	11.8343	1.4793	0	0.41192	0.43058	NA	0.56599	0.0313957462962963	1.66816691321677	0.0135868976321517	0.00225262225499673	1.29642023605446
ENSP00000295688	ENSG00000163468	1	156308968	156338465	-	Non-elusive	0	9.33040980492779	45.2	NA	NA	NA	NA	NA	NA	NA	NA	NA	NA	3.6274	0.0678	0.0678	0.46057	1.1592	5.1316	238.717	96.7710518518519	3.90687246811104	155.577995977083	86.3262068968697	2.65316889529344
NP_001291755.1	TSACC	1	156338592	156346995	+	Elusive	2	10.2410299550126	45.6	NA	NA	NA	NA	NA	NA	NA	NA	NA	NA	2.6178	0.119	0	NA	NA	NA	916.448	17.437257	0.22670799082285	1.54014634742472	0.579179114833192	2.4297936219177
ENSP00000441197	ENSG00000132677	1	156369212	156385219	+	-	0	6.9236665759996	51.8	NA	NA	NA	NA	NA	NA	NA	NA	NA	NA	4.9975	0.0625	0.0625	0.25085	0.031292	-0.35063	52.8801	4.3621693	2.09792908007923	20.0703440932166	2.87948789979789	1.5418050765014
ENSP00000357226	ENSG00000125462	1	156404263	156429392	-	Elusive	2	5.64108969735554	51.4	NA	NA	NA	NA	NA	NA	NA	NA	NA	NA	2.5468	0	0	-0.69039	0.36688	-0.37215	90.3041	15.8696162814815	2.58533960186238	267.082060078956	36.999473062465	1.31580550123989
ENSP00000271555	ENSG00000116604	1	156463727	156500828	-	-	0	6.21978959340347	54.2	NA	NA	NA	NA	NA	NA	NA	NA	NA	NA	2.9378	0	0.027	-0.31429	2.2512	4.3553	166.045	47.5346618518519	3.80447815386182	67.8923154865232	43.9215053643241	2.61143321483859
NP_839943.2	IQGAP3	1	156525405	156572604	-	Non-elusive	0	7.09885150723829	50.9	NA	NA	NA	NA	NA	NA	NA	NA	NA	NA	4.8729	0.0212	0.4025	NA	NA	NA	15.5237	1.49036536851852	2.84700786586254	18.5644622391518	11.3318078117332	2.599481888139
ENSP00000357219	ENSG00000187862	1	156579727	156586770	+	-	0	6.32159773867418	55.2	NA	NA	NA	NA	NA	NA	NA	NA	NA	NA	6.1045	0.2839	0.142	0.95802	0.93183	1.7255	4.24946	0.230268580555556	2.67266648485925	5.28282558366949	0.639126941070946	1.30624071646819
ENSP00000357218	ENSG00000163382	1	156591762	156594299	+	Non-elusive	0	7.15008018304205	56.4	NA	NA	NA	NA	NA	NA	NA	NA	NA	NA	13.0024	0	0.394	0.12382	0.60554	0.74561	79.1747	51.8073314814815	3.95382432267546	37.6383588686579	17.5335399105346	2.6051449216435
ENSP00000396441	ENSG00000160818	1	156595213	156601470	-	Non-elusive	0	9.21095050429954	48.7	0.002	0.0119	0.1436	0.4609	NA	NA	0.2433	76.6741	NA	NA	9.1083	0	0.1598	1.6814	0.70389	0.98124	64.7992	27.3255583333333	3.9122454597473	41.2285605078953	20.6096500884512	2.5593622066616
ENSP00000255039	ENSG00000132702	1	156619294	156625725	+	-	0	11.1031802680625	54.2	NA	NA	NA	NA	NA	NA	NA	NA	NA	NA	4.8197	0.3109	0.3109	1.9176	1.3115	0.77274	717.257	27.8671412777778	2.13544469752058	2.42898359117004	0.652169116399286	2.21104342747959
XP_016857536.1	BCAN	1	156645261	156659528	+	Non-elusive	0	10.2433527957036	55.7	NA	NA	NA	NA	NA	NA	NA	NA	NA	NA	3.6445	0	0.2103	NA	NA	NA	181.442	27.4305707037037	2.67464669159375	108.206663186395	12.3581784398836	1.36108327362526
ENSP00000357206	ENSG00000132688	1	156668763	156677397	-	-	0	9.87744907822234	59	0.0047	0.0072	0.211	0.6613	0.0517	0.1209	9.7409	22.1732	NA	NA	3.7058	0	0.1158	0.6071	0.4384	4.2956	128.405	33.4885116296296	3.66730873087008	1126.96486668121	137.74854246708	1.69416841104281
ENSP00000482841	ENSG00000143320	1	156699618	156705816	-	-	0	11.494724742395	55.5	0	0	NA	NA	0.0073	0.0671	NA	NA	0.3636	2.3935	5.0008	0	0.9679	0.30887	0.2244	0.75826	1217.08	59.4735171666667	2.30452694539908	144.980500685109	31.0573572828317	2.03598821355592
ENSP00000323424	ENSG00000143319	1	156721891	156728435	-	Non-elusive	0	13.0611635630854	49.2	0	0	0.1534	0.7012	NA	NA	0.2086	2.4223	0.1412	0.8004	3.3613	0	0.1528	-0.093176	0.80863	2.305	137.079	14.8491748148148	3.66822727981406	65.6436246053492	33.7395036250707	2.60980108049253
ENSP00000357199	ENSG00000143303	1	156728475	156736949	+	Non-elusive	0	10.6016432547045	50.9	NA	NA	NA	NA	NA	NA	NA	NA	NA	NA	3.3038	0.354	0.236	1.1703	0.38612	0.76996	47.6532	23.1066544444444	3.86715839080485	23.6016686093812	16.2148620225227	2.66290076295215
ENSP00000354525	ENSG00000143314	1	156737303	156741088	-	Non-elusive	0	11.9422337095137	48	0	0	0.0614	0.5592	0.0573	0.6128	0.2868	1.7884	0.1756	0.7283	5.0185	0	0.5283	0.97776	0.42476	0.65787	94.5672	44.4455096296296	3.93765670351059	38.6196430979072	22.3100024876475	2.59189881337293
ENSP00000271526	ENSG00000143294	1	156767500	156800817	+	Non-elusive	0	9.14029040008357	45.1	0	0.0111	0.0224	0.269	0.0176	0.1289	0.098	1.7571	NA	NA	3.9318	0.03	0.06	-1.2005	1.0909	3.6222	73.807	46.5094407407407	3.92673013167282	52.4574576499832	39.6275400564921	2.68327962599498
ENSP00000376123	ENSG00000027869	1	156806244	156816848	-	-	0	7.81568384442323	55.5	0.0027	0.0081	0.2351	0.7782	0.0612	0.1881	NA	NA	NA	NA	4.4319	0	0.2829	1.0448	0.48346	1.2679	16.1621	2.2092787037037	3.32558229724215	23.3708030675378	3.07104087714328	1.77099729941576
ENSP00000357178	ENSG00000027644	1	156840063	156859018	-	Non-elusive	0	7.37812911725955	55.5	0.0011	0.0113	0.0561	0.7035	0.0072	0.2397	0.0768	1.7753	NA	NA	2.5322	0.0528	0.1055	0.018582	0.80108	1.8672	5.41383	0.572992655555556	3.04709761413058	2.86724464771341	0.974194257159983	2.36290881043482
ENSP00000431418	ENSG00000198400	1	156860894	156881642	+	-	0	5.03830914345146	55.1	0.0028	0.021	0.0508	0.6011	0.0307	0.2489	0.7787	6.2496	NA	NA	4.1448	0.0964	0.1446	0.039636	1.0293	3.1944	5.67394	1.27365309814815	3.49817491121486	8.6428226420895	2.24138199630108	2.35809686731947
ENSP00000336661	ENSG00000160838	1	156920650	156933094	+	Non-elusive	0	4.69318315147249	54.6	0	0.0162	0.1046	0.7589	0.2301	0.459	0.218	1.9061	NA	NA	3.9373	0	0.1607	0.86616	0.64971	2.4631	68.0795	1.64929743148148	1.34923453110147	1.85521778180194	0.419548047415474	2.33315076851495
ENSP00000357177	ENSG00000132694	1	156934840	157045370	-	-	0	2.02421247290809	44.5	0.0022	0.0074	0.0725	0.4625	0.0113	0.1545	0.1555	1.348	NA	NA	3.5556	0.0181	0.0452	2.1878	1.6298	7.6452	54.8374	20.7728511111111	3.86252216012952	149.713439102095	95.9586212500857	2.61136660710884
ENSP00000430271	ENSG00000253831	1	157092044	157099808	-	-	1	1.98761714518549	53.1	NA	NA	NA	NA	NA	NA	NA	NA	NA	NA	8.2421	0	0	-0.14193	-0.34758	0.42743	0.931671	0.0578672407407407	2.17667660398514	0.538103079025818	0.0931456790621989	1.93062139982946
ENSP00000357175	ENSG00000117036	1	157121191	157138367	-	-	0	1.79466701876324	43.1	NA	NA	NA	NA	NA	NA	NA	NA	NA	NA	1.6301	0.0582	0.1164	0.1242	2.2975	3.4581	40.2813	8.88634111111111	3.76075846025338	40.1667172197947	22.6265802937967	2.6224149576541
ENSP00000354691	ENSG00000143297	1	157513377	157552520	-	-	0	1.66214918263814	43	0.0032	0.0157	0.4364	1.0198	NA	NA	NA	NA	0.4542	0.5983	6.31	0.0766	0.0511	-0.014588	0.61069	1.2411	42.4942	1.67603329555556	1.52355806234718	25.2738912983841	3.27509627633347	1.5867857730101
ENSP00000271532	ENSG00000163518	1	157573749	157598080	-	-	0	1.92291315849474	42.1	0.009	0.0173	NA	NA	NA	NA	NA	NA	0.4754	0.7374	4.192	0.0411	0.1233	0.39901	-0.57668	1.8059	2.56211	0.0823190333333333	1.12085546526871	0.635332078189136	0.10151110039696	1.69680743260369
ENSP00000357169	ENSG00000160856	1	157676481	157700738	-	-	0	1.94280385452285	40.3	0.0042	0.0078	0.6308	1.3818	NA	NA	NA	NA	0.7829	1.2662	3.3391	0.0412	0.1237	-1.1449	-1.1745	0.25492	33.4958	0.9179771	1.40735367218812	10.4744145057481	1.81264713475754	2.06250368689282
ENSP00000355157	ENSG00000132704	1	157745733	157777122	-	-	0	2.38547179520384	40.9	0.0029	0	0.3809	0.8899	NA	NA	NA	NA	0.4976	0.7847	6.4352	0.0319	0	-0.86913	-0.47966	1.0752	66.9676	1.70595071148148	1.03841026146764	19.9003529800056	1.77574457880691	1.07729475875378
ENSP00000357158	ENSG00000163534	1	157794861	157820105	-	-	0	2.29077081165282	41.2	0.0091	0.0189	0.229	0.4168	NA	NA	NA	NA	0.4501	0.8038	4.8723	0.0396	0.0396	-1.1704	0.064313	1.8708	41.0195	1.13057888907407	1.17899173314662	101.121992160887	8.44385699866623	0.852159588472054
ENSP00000357156	ENSG00000073754	1	157830914	157841798	-	-	0	2.40637069453015	43.3	0.0083	0.0183	0.1863	0.6455	0.0128	0.0746	0.3562	2.2008	0.423	61.2181	3.3073	0	0	-0.54422	0.059473	-0.75168	452.869	8.47478519925926	0.0792215744653181	159.802982638619	13.1450433269931	0.702902128575894
ENSP00000357153	ENSG00000158473	1	158179947	158184896	+	-	0	2.60867458834183	49.9	NA	NA	NA	NA	NA	NA	NA	NA	NA	NA	2.0202	0	0.404	-0.84006	-0.60407	1.5788	47.778	3.99617184814815	3.13429424588842	20.9004235598499	3.09453458252907	1.91918406492389
ENSP00000289429	ENSG00000158477	1	158254137	158258269	+	-	0	2.66141986749931	45.1	0.0145	0.0177	NA	NA	0.0631	0.1629	NA	NA	NA	NA	5.323	0.242	0.7259	-1.009	-0.61123	-2.5023	11.257	0.47935262037037	1.44554457966252	99.5521701304201	6.74751866630027	0.116724663855656
ENSP00000357152	ENSG00000158481	1	158289786	158293630	+	-	0	3.44951632853194	43.6	0.0076	0.0274	NA	NA	0.0681	0.1644	NA	NA	NA	NA	4.1612	0.2601	0.2601	-0.91858	-0.2322	0.82593	31.0313	1.47018783703704	2.62427166109909	63.7628596257348	6.33272127310849	1.14375502285157
ENSP00000357150	ENSG00000158485	1	158327951	158331531	-	-	0	5.68433276083982	42.8	0.0033	0.015	NA	NA	0.0672	0.1599	NA	NA	NA	NA	6.1435	0.5585	0.2793	-1.6782	-0.92695	0.43508	0.391265	0.0501180703703704	2.9359424750442	176.669334609336	11.8784862813582	0.0677862517607308
ENSP00000357149	ENSG00000158488	1	158353750	158356948	+	-	0	6.51638638447611	46.3	0.0158	0.0088	NA	NA	0.0751	0.1604	NA	NA	NA	NA	10.0031	0.3126	0.6252	-1.0222	-0.10997	-0.99979	2.20867	0.242487885185185	3.03751536373031	316.136249137541	21.2434648294866	0.063550521913059
ENSP00000334115	ENSG00000186306	1	158398522	158399466	-	-	0	7.32600732600733	47.6	NA	NA	NA	NA	NA	NA	NA	NA	NA	NA	20.1058	1.0582	0	-1.4566	-0.81086	1.339	0	0	0	1.00606530755162	0.067071020503441	0
ENSP00000493297	ENSG00000180708	1	158418210	158426237	-	-	0	6.18224371287894	36.2	0.0048	0.0213	0.1191	0.7492	NA	NA	NA	NA	NA	NA	5.9791	0.1246	0	-0.48942	-0.84563	-1.1654	0	0	0	0.000890808283804411	6.42658724617683e-05	0.268673704837815
ENSP00000493023	ENSG00000173285	1	158461574	158468979	+	-	0	6.45664134740881	38.9	0.0124	0.0189	0.4736	9.0703	NA	NA	NA	NA	NA	NA	9.9919	0	0	-0.89534	-0.67669	1.4267	0	0	0	0	0	0
ENSP00000357134	ENSG00000198965	1	158479878	158480885	+	Elusive	2	7.71868694108437	43.6	NA	NA	NA	NA	NA	NA	NA	NA	NA	NA	11.9048	0	0	-2.2089	-0.68805	-0.14055	0	0	0	1.09206226546978	0.0728041510313188	0
ENSP00000492894	ENSG00000197532	1	158544550	158554405	-	-	0	7.20516713414477	37.5	0.0163	0.0109	0.0674	0.616	NA	NA	0.2316	0.9814	NA	NA	5.4789	0.2029	1.7248	-1.2635	-0.97435	0.50441	0	0	0	0.00419466769899119	0.000314827631181165	0.350166006291457
ENSP00000492936	ENSG00000186440	1	158560606	158570580	-	-	1	6.21829778539766	37.8	0.0059	0.012	0.0517	0.5734	NA	NA	NA	NA	NA	NA	5.4135	0.1003	0.1003	-0.47588	0.17493	-0.26515	0	0	0	0.00293717726186102	0.000195811817457401	0
ENSP00000485609	ENSG00000279111	1	158578919	158579899	-	-	1	6.34129770127958	44.3	NA	NA	NA	NA	NA	NA	NA	NA	NA	NA	15.2905	0	1.0194	NA	NA	NA	0.0270883	0.000501635185185185	0	NA	NA	NA
ENSP00000493003	ENSG00000198967	1	158605268	158612514	+	-	0	7.94682439220984	39	0.0059	0.0163	0.0682	0.7188	NA	NA	NA	NA	NA	NA	5.7955	0	0	-1.931	-1.5383	1.2811	0	0	0	0	0	0
ENSP00000495214	ENSG00000163554	1	158610706	158686715	-	Non-elusive	0	7.16897268621407	37.6	0.0125	0.0193	0.1147	0.6379	NA	NA	NA	NA	0.0043	0.1881	5.0783	0	0.0921	-2.8896	-2.2486	6.7515	2.16553	0.109320165555556	2.45435031435471	660.029089751424	54.4448379219806	0.868270713787785
ENSP00000352626	ENSG00000196171	1	158699678	158700652	-	-	0	7.2434899134403	45.2	0.0171	0.014	0.0922	0.6067	NA	NA	NA	NA	NA	NA	6.1538	1.0256	1.0256	-0.43716	-1.2406	-0.69679	0	0	0	0.0105722701003477	0.00171050857576075	1.47171763833182
ENSP00000357127	ENSG00000203757	1	158716327	158720720	-	-	0	7.9573938398404	37.8	0.0125	0.0223	0.2643	1.9936	NA	NA	NA	NA	NA	NA	5.9172	0.2276	0.4552	-1.4257	-0.41893	0.028538	0.215363	0.00605804444444444	0.856065515177746	0	0	0
ENSP00000357126	ENSG00000180433	1	158754720	158755891	+	-	0	5.86267111671322	45.6	0.0127	0.0038	0.0909	0.5758	NA	NA	NA	NA	NA	NA	31.57	0.8532	5.1195	-1.1104	-0.34232	0.48454	0	0	0	0.00552077656479813	0.000368051770986542	0
ENSP00000493254	ENSG00000197403	1	158764236	158772195	-	-	1	5.04728221878526	38	0.0099	0.0033	0.0659	0.6254	NA	NA	NA	NA	NA	NA	9.799	0	0.5025	-1.212	-0.22101	0.09744	0.0630657	0.00116788333333333	0	0.00120697415933019	0.000156331761276101	1.01194695234799
ENSP00000493148	ENSG00000188340	1	158774222	158781204	-	-	0	4.92982048410837	37	0.008	0.0033	0.0817	0.5414	NA	NA	NA	NA	NA	NA	8.1627	0	0.5728	-1.1611	0.1554	0.86011	0	0	0	0.0654090683132309	0.00436060455421539	0
ENSP00000357123	ENSG00000163563	1	158831317	158849504	+	Elusive	3	4.6598942869696	34.7	NA	NA	NA	NA	NA	NA	NA	NA	NA	NA	3.6837	0	0.2199	-1.8747	-0.99354	-1.2749	685.134	19.7268549685185	1.68258989424563	9.54627547315596	2.96223148209424	2.31757470981242
ENSP00000357122	ENSG00000163564	1	158931552	158977054	+	Elusive	2	4.47762148746586	38.9	0.0051	0.0075	0.4494	1.1883	NA	NA	NA	NA	NA	NA	4.4832	0	0.1099	1.2811	-0.13477	0.74186	10.9705	0.962061333333333	3.05643286357384	34.8470078833224	6.36582027900758	1.86453913276202
NP_001306939.1	PYDC5	1	158999971	159000312	-	Elusive	2	3.27262611882905	43.9	NA	NA	NA	NA	NA	NA	NA	NA	NA	NA	26.3158	2.924	11.6959	NA	NA	NA	NA	NA	NA	NA	NA	NA
ENSP00000357113	ENSG00000163565	1	159009892	159055155	+	-	1	3.73150240948441	38.3	0.0075	0.0092	0.4733	1.0601	NA	NA	NA	NA	NA	NA	6.2301	0.0663	0.243	-0.20979	0.56563	1.4257	235.208	51.2399137037037	3.60006842881273	289.465678087151	78.0316082210447	2.29620647290119
ENSP00000357112	ENSG00000163568	1	159062484	159076901	-	Elusive	2	3.71675166523749	38.8	0.0096	0.0217	0.3241	0.9203	NA	NA	NA	NA	NA	NA	4.0921	0.0694	0	0.11547	0.60074	-0.14306	41.1189	2.57950561666667	2.37186941205979	30.793336322985	7.72862526560333	2.01255184239774
ENSP00000357106	ENSG00000162706	1	159171609	159202012	+	Non-elusive	0	4.44883678806695	45.8	1e-04	0.0595	0.0213	0.6159	0.1246	0.4415	0.4562	1.3629	NA	NA	3.2562	0	0.0329	0.053176	1.6917	3.7377	580.357	53.7627701537037	2.90544924623653	208.244041637112	49.6542655817488	1.72267507921121
ENSP00000357103	ENSG00000213088	1	159205259	159206500	+	-	0	3.30699547650262	57.7	NA	NA	NA	NA	NA	NA	NA	NA	NA	NA	13.6876	0	0	-0.33759	-0.48921	0.41066	321.955	68.2626171111111	3.43525742764331	29.9773861641675	8.83067925607058	2.17039612166608
ENSP00000357097	ENSG00000179639	1	159289714	159308224	+	Non-elusive	0	3.70050247537183	38	0.004	0.0135	0.4	0.4937	NA	NA	NA	NA	NA	NA	4.7539	0	0	-0.56844	-0.41559	0.72006	15.1085	1.80845031851852	3.2305985807142	1.29506717229201	0.438688894153371	2.26768718187094
ENSP00000331789	ENSG00000196266	1	159313670	159314659	-	-	0	3.84194248612098	48.7	NA	NA	NA	NA	NA	NA	NA	NA	NA	NA	5.0505	0	0	-0.6402	-1.3257	-0.27963	0.113672	0.00210503703703704	0	0.052221436960245	0.00808463226886093	1.13886030971848
NP_001335215.1	OR10J4	1	159432105	159433236	+	-	0	3.64956843853214	46.4	0.3564	0.4507	0.703	25.428	NA	NA	NA	NA	NA	NA	8.8339	0	0	NA	NA	NA	0	0	0	0.000636590862610759	6.01658894034531e-05	0.606242841820112
ENSP00000492902	ENSG00000196184	1	159439722	159440810	+	-	0	3.29507903482428	46.6	0.008	0.0111	0.2416	2.1971	NA	NA	NA	NA	NA	NA	16.5289	0	0	-2.9678	-1.8647	-1.0321	16.648	0.308296296296296	0	0.0253956238210242	0.00169625110949009	0.0137540695987179
ENSP00000334441	ENSG00000184155	1	159535078	159536007	-	-	0	2.98587680272312	43.9	0.0083	0.0067	0.0716	0.5636	NA	NA	NA	NA	NA	NA	8.6022	1.0753	1.0753	-1.4312	0.26331	1.0519	0.0546073	0.0010112462962963	0	0.00954834750378128	0.000917269284585934	0.648870073305231
ENSP00000255040	ENSG00000132703	1	159587825	159588865	+	-	0	3.64443819683611	45	NA	NA	NA	NA	NA	NA	NA	NA	NA	NA	18.2517	0.9606	0.9606	-0.47192	-0.23267	0.24817	1626	30.183202687037	0.0209727239462828	0.673083364554524	0.0584881985743939	0.55738207907891
ENSP00000255030	ENSG00000132693	1	159712289	159714589	-	-	0	3.52176450463867	48.6	NA	NA	NA	NA	NA	NA	NA	NA	NA	NA	8.6919	0.4346	0.8692	-0.96588	-0.25208	-0.53769	5683.19	105.615918811111	0.0349882542378107	0.4377794416378	0.0325376567692793	0.484654836097212
ENSP00000357087	ENSG00000158716	1	159781003	159782543	+	-	0	4.27376518712986	58.5	0	0.0098	0.022	0.5715	0.0226	0.229	0.0468	1.3731	0.0223	0.2164	9.085	0.6489	0	-0.87016	0.29678	0.30377	132.176	56.6086148148148	3.81841257526662	13.8744351330345	7.14101494683604	2.59059240234005
XP_011507782.1	FCRL6	1	159800512	159816251	+	Non-elusive	0	4.90900802973456	47.6	0.0145	1e-04	0.5653	0.894	NA	NA	NA	NA	0.4505	0.9163	7.3698	0.1271	0.0635	NA	NA	NA	12.4447	0.88017132037037	3.04038714241358	1.09356002384929	0.242532483512624	2.10982237085918
ENSP00000289707	ENSG00000158714	1	159826750	159837249	+	-	0	7.4517631403859	49.8	0.0036	0.0157	0.1597	0.5665	NA	NA	NA	NA	NA	NA	4.7619	0.1905	0.0952	0.30934	-0.28871	1.0356	19.3704	4.15780698148148	3.66226828657355	4.3000685149091	1.11742328726188	2.05725957433115
ENSP00000357080	ENSG00000243284	1	159854316	159862657	-	Non-elusive	0	9.80976071190835	56.3	NA	NA	NA	NA	NA	NA	NA	NA	NA	NA	6.1136	0.1199	0.1199	-0.87157	0.85548	2.0537	22.3401	1.92861947592593	2.85217907796094	0.228006167697036	0.133320761170744	2.50359965966572
ENSP00000357079	ENSG00000213085	1	159872364	159900163	-	Non-elusive	0	10.9799615701345	46.2	NA	NA	NA	NA	NA	NA	NA	NA	NA	NA	3.777	0.1079	0.036	1.1817	-0.54638	1.5651	80.7204	2.98615122222222	2.46680192685856	13.9839051066986	2.25436036633989	1.95081169764676
ENSP00000357076	ENSG00000158710	1	159918107	159923717	-	Non-elusive	0	7.87951102005898	54.3	NA	NA	NA	NA	NA	NA	NA	NA	NA	NA	3.3862	0.8911	0.3564	0.9462	0.71078	1.7284	877.858	249.116392592593	3.6831730663453	185.543660846267	77.4630904045889	2.38400907440964
ENSP00000357073	ENSG00000085552	1	159927039	159945596	-	Non-elusive	0	6.58662350860025	55.8	NA	NA	NA	NA	NA	NA	NA	NA	NA	NA	3.9336	0.2155	0.1617	0.78784	0.75379	3.3202	26.6069	3.08199033703704	2.8650215187416	49.5233737939105	11.6006546425466	2.22741778422383
ENSP00000357072	ENSG00000162723	1	159951492	159954254	-	-	0	6.41613198900092	51.4	0.0193	0.0149	0.2213	0.6964	NA	NA	0.4838	2.3205	0.7262	3.0784	6.5147	0.3619	1.4477	-0.92272	-0.11292	0.86823	1.95007	0.123236257407407	2.92200302684846	0.0791932609915545	0.0129298313978363	1.31784760436487
ENSP00000357069	ENSG00000143315	1	160024953	160031991	-	Non-elusive	0	7.7526677483484	39.9	0.0019	0.0223	0.0486	0.4801	0.0329	0.1346	0.1252	0.6772	0.0405	0.2026	3.6937	0	0.4262	0.092222	-0.081058	0.95724	12.9283	5.32190927777778	3.87528862688202	47.1541239582118	36.0389381967227	2.68064749692494
ENSP00000357068	ENSG00000177807	1	160037467	160070483	-	-	1	6.46493006331014	48.5	NA	NA	NA	NA	NA	NA	NA	NA	NA	NA	3.1802	0.0606	0.1211	-0.15103	1.4764	2.088	131.997	13.2510028851852	2.67013870907267	11.8591450736702	2.90533414185447	1.90105936540081
XP_016856736.1	KCNJ9	1	160055001	160090563	+	-	0	5.94515172876519	50.4	0	0.0362	0.0034	3.4034	NA	NA	0.0067	1.9193	0.0284	1.2984	3.1775	0.0562	0.0562	NA	NA	NA	165.108	15.3523717092593	2.41507015070757	2.96352028080383	0.53718976075139	1.66870244711142
ENSP00000357065	ENSG00000162729	1	160091340	160098689	-	-	0	7.91255496399788	58.2	0	0.0091	0.0608	0.4865	NA	NA	0.1465	1.7266	NA	NA	3.5374	0	0.5442	0.76535	0.43854	1.3462	277.679	67.6116887037037	3.73642644809333	38.7035395536178	22.4238060863861	2.5913510149082
ENSP00000354490	ENSG00000018625	1	160115773	160143591	+	Non-elusive	0	7.8691473216795	50.4	0	0.022	0.0084	0.6121	2.8153	95.0399	0.034	0.801	NA	NA	5.1763	0	0.0359	0.074714	4.7713	4.3738	591.86	118.176752425926	3.19027890980683	156.922872344647	22.5937945871863	1.78560451715081
ENSP00000357060	ENSG00000132681	1	160151570	160186977	+	-	0	6.74858159276166	45.8	NA	NA	NA	NA	NA	NA	NA	NA	NA	NA	6.6369	0.0282	0.1412	-0.66855	0.48971	1.9262	27.8959	0.707026687962963	1.51098259401114	4.35204472193878	0.783467831537423	2.16922770858558
ENSP00000357057	ENSG00000143318	1	160190556	160201886	+	Non-elusive	0	7.22427770123484	50.5	NA	NA	NA	NA	NA	NA	NA	NA	NA	NA	4.8539	0.0883	0	0.9566	-0.018661	-0.5702	833.692	19.1237322592593	1.14589507940375	309.825198998803	22.4693498782978	0.40602808298166
ENSP00000357055	ENSG00000162734	1	160205421	160215376	+	Non-elusive	0	8.26573145819311	51.6	NA	NA	NA	NA	NA	NA	NA	NA	NA	NA	3.1137	0	0	-0.50157	2.2402	2.1129	2208.6	335.310824074074	3.63155232510117	168.12607333797	64.5228063408073	2.53774877179969
ENSP00000357052	ENSG00000132716	1	160215715	160262451	-	-	0	7.30387783742611	42.2	NA	NA	NA	NA	NA	NA	NA	NA	NA	NA	3.9369	0	0.0642	1.3841	3.1538	4.8541	121.659	67.6579425925926	3.9125229483958	114.145744215377	80.0833198808301	2.67575905295013
ENSP00000451235	ENSG00000258465	1	160217464	160285130	-	-	0	8.31368729846731	43.1	NA	NA	NA	NA	NA	NA	NA	NA	NA	NA	3.9015	0.0148	0.0443	0.86888	2.8028	5.1699	NA	NA	NA	0.123676431304017	0.035510092653766	2.02023498290209
ENSP00000357051	ENSG00000162735	1	160276812	160285146	-	-	0	8.36180328260506	46.2	NA	NA	NA	NA	NA	NA	NA	NA	NA	NA	3.3593	0	0.12	-0.66792	-0.77605	1.7538	67.361	37.6592018518519	3.93534903488947	36.9559031093592	16.3158294500606	2.57527895543282
ENSP00000357048	ENSG00000122218	1	160289273	160343248	-	-	0	6.57388103153585	40.6	NA	NA	NA	NA	NA	NA	NA	NA	NA	NA	3.9277	0.0741	0.0371	2.5474	3.558	7.6435	263.279	83.8241203703704	3.8954142900352	199.227077130624	152.476633351705	2.69209973428815
ENSP00000294785	ENSG00000162736	1	160343272	160358952	+	-	0	4.57830537296838	46.8	NA	NA	NA	NA	NA	NA	NA	NA	NA	NA	4.3365	0	0	-0.18212	1.4311	5.203	123.901	46.3278740740741	3.89334284713345	90.5201746526712	43.2865353459407	2.59223098412112
ENSP00000302189	ENSG00000171786	1	160367067	160372848	+	-	0	4.62514825251988	50.1	0	0.0485	0.0141	0.8048	0.0033	0.5916	0.1337	6.5326	1e-04	0.1021	3.632	0	0.3459	0.085773	1.0404	1.2331	2.26116	0.542304324074074	3.6036240191839	47.3572804290269	4.2798842868833	1.07625019491453
ENSP00000357040	ENSG00000162738	1	160400586	160428678	+	Non-elusive	0	3.91404751653685	51.6	0	0.0227	0.0026	0.7826	8e-04	0.2318	4.3714	9.7772	NA	NA	3.4528	0	0.1068	0.0020941	1.4332	3.7475	50.4185	10.7854039740741	3.55064022008581	37.1645651890498	14.3570395929242	2.4987054687687
ENSP00000357036	ENSG00000162739	1	160485055	160523253	-	Non-elusive	0	3.79856739743868	39.7	0.0163	0.0068	0.4228	0.5462	NA	NA	NA	NA	0.704	2.0495	4.8169	0	0	0.89643	0.57129	2.5369	111.183	4.66304045555556	2.02845748658411	25.8421966900918	3.91139804780823	1.74690768905548
ENSP00000312367	ENSG00000066294	1	160548245	160579504	-	-	0	3.61052726592823	41.3	0.0031	0.0057	0.2243	0.3856	NA	NA	NA	NA	0.6659	2.5442	6.302	0.032	0	-0.27118	0.21576	0.59496	18.6405	2.17083197759259	3.30768939677201	54.8886525432549	10.8130697282505	2.12808101630451
ENSP00000438406	ENSG00000117090	1	160610765	160646958	-	-	1	3.27350611210355	42.1	NA	NA	NA	NA	NA	NA	NA	NA	NA	NA	5.0561	0.0553	0	0.14622	0.66132	2.1221	175.205	3.96217807666667	1.02873628967507	149.494657996207	11.6243707427972	0.695484429302525
ENSP00000484431	ENSG00000117091	1	160680422	160711831	-	-	1	3.70658660439601	42.1	0.0048	0.0125	0.3693	0.8271	3.3824	1.4321	NA	NA	NA	NA	7.3543	0.0637	0.0318	-0.13785	0.036484	0.48087	381.435	10.8629356148148	1.44726882831028	60.1059588120893	10.1458749395507	1.6746236255956
ENSP00000357022	ENSG00000026751	1	160739265	160754821	+	-	1	4.15521509174121	44	0.0074	0.0186	0.3073	0.6138	NA	NA	NA	NA	0.6878	2.7733	5.5281	0.1286	0	-0.054454	0.9408	2.3691	318.224	8.37092462407407	1.37169962658462	10.0052890282846	2.91039713207489	2.09328906708096
ENSP00000263285	ENSG00000122224	1	160796158	160828261	+	Non-elusive	0	4.06935340881015	44	0.008	0.0148	0.2578	0.5286	NA	NA	NA	NA	0.6484	3.337	4.7658	0.0311	0.218	0.79953	-0.21711	1.0789	16.6077	1.15846920555556	2.410689739747	81.7185480988131	9.15706961898477	1.42378661039854
ENSP00000357012	ENSG00000122223	1	160831183	160862760	-	-	0	4.10645094111056	43.6	NA	NA	NA	NA	NA	NA	NA	NA	NA	NA	5.9852	0.0317	0.0317	-0.43055	0.30106	2.9703	19.5908	1.25363571296296	2.63061234163728	10.5150236116609	2.42841750766131	2.07239193091528
ENSP00000323587	ENSG00000179914	1	160876539	160885170	-	Elusive	2	4.67164975974373	47.5	NA	NA	NA	NA	NA	NA	NA	NA	NA	NA	9.7312	0.1158	0.4634	-1.0225	0.43038	1.3401	416.358	11.8396986222222	1.38132689050177	58.1553905715522	5.29744934291987	1.1092412149896
ENSP00000357008	ENSG00000158764	1	160945025	160954799	-	Elusive	2	5.76527901891423	48.2	NA	NA	NA	NA	NA	NA	NA	NA	NA	NA	6.5473	0	0	-0.42964	0.33022	1.2122	43.0319	1.31189550555556	1.3934369261791	0.335335084200416	0.0605210073786972	1.84448455377188
ENSP00000357005	ENSG00000158769	1	160995211	161021348	-	Non-elusive	0	6.51784259410135	47.2	NA	NA	NA	NA	NA	NA	NA	NA	NA	NA	3.5198	0.0383	0.153	0.57238	0.95096	1.5374	139.264	32.4416311111111	3.54659760289363	113.524641749394	41.8901377460468	2.45248087054974
ENSP00000388293	ENSG00000215845	1	161037631	161038990	-	-	0	9.6835552481411	60.1	0.0041	0.0207	0.0908	0.8089	NA	NA	NA	NA	NA	NA	11.0294	0.7353	0.7353	0.37538	0.82254	1.6187	208.504	43.9244116111111	3.65150710589101	53.6763540748785	22.5608404583283	2.45050831212122
ENSP00000357000	ENSG00000158773	1	161039251	161045977	-	Non-elusive	0	13.3160858316847	50.7	0	0.0036	0.0051	0.4614	0.068	0.3313	NA	NA	NA	NA	5.3516	0.1487	0.2973	0.1074	2.144	3.0226	170.512	59.162887037037	3.89693130954672	8.60902523734859	4.87668286467681	2.63516183165461
ENSP00000356992	ENSG00000186517	1	161046948	161069945	-	Non-elusive	0	11.6516166618118	49.5	NA	NA	NA	NA	NA	NA	NA	NA	NA	NA	2.9568	0.1304	0.0435	-0.18395	-0.1023	5.5647	178.024	15.6066946296296	2.80097767028989	169.916799681347	24.9834777859906	1.69462908060495
ENSP00000356991	ENSG00000143217	1	161070995	161089599	-	Non-elusive	0	16.7791267663027	52.5	NA	NA	NA	NA	NA	NA	NA	NA	NA	NA	2.2037	0.1075	0.1075	0.13981	1.2789	3.7308	205.239	14.9316840888889	1.92586867308577	37.0637566590146	7.07831636297502	1.51498834000751
ENSP00000356990	ENSG00000162755	1	161098394	161100346	+	Non-elusive	0	15.2860122069726	56.1	NA	NA	NA	NA	NA	NA	NA	NA	NA	NA	5.6324	0.512	0	0.037355	0.70431	0.070172	160.278	13.7463434814815	3.39343834975491	4.83746889059421	1.96662514226382	2.53836001910862
ENSP00000356989	ENSG00000143256	1	161100556	161118111	-	Non-elusive	0	12.5101645086633	44.1	0	0.013	0.0187	0.3203	0.0026	0.3234	NA	NA	NA	NA	2.2784	0.057	0	-0.6475	0.49994	2.1165	200.956	102.088801851852	3.92333454311659	42.5490474976015	27.9416381366933	2.66699800264038
ENSP00000356988	ENSG00000158793	1	161118101	161121067	+	Non-elusive	0	14.7804054054054	50.9	0.0051	0.0076	0.0755	0.3087	0.0165	0.3224	NA	NA	NA	NA	2.6963	0	0	-0.42572	-0.59826	1.2965	53.3547	23.39716	3.91093972221342	44.4728996174041	19.9396932087673	2.63992436700919
ENSP00000356984	ENSG00000158796	1	161122025	161130837	-	-	0	19.2246954945553	45.1	NA	NA	NA	NA	NA	NA	NA	NA	NA	NA	1.2482	0	0	-0.51909	2.2138	3.272	56.4196	31.6272240740741	3.90435347783776	27.8251864805446	20.0302486340286	2.67131968079082
ENSP00000356982	ENSG00000143222	1	161153752	161158856	+	-	0	18.0848177954607	46.1	NA	NA	NA	NA	NA	NA	NA	NA	NA	NA	2.3506	0	0.1959	0.26937	0.23442	1.8153	116.102	74.3512740740741	3.95192063812944	60.0719595592779	31.0867294424287	2.58889630086141
ENSP00000356981	ENSG00000143258	1	161159464	161165714	+	Non-elusive	0	17.2933445328327	53.5	NA	NA	NA	NA	NA	NA	NA	NA	NA	NA	2.5596	0	0	0.43045	2.0792	3.9668	55.6768	28.1849601851852	3.88874336456403	16.7692963515881	11.0777638163881	2.65996331043921
ENSP00000356978	ENSG00000143224	1	161166415	161171216	+	Non-elusive	0	15.1562719901268	54.2	NA	NA	NA	NA	NA	NA	NA	NA	NA	NA	2.499	0	0	-0.4309	0.97517	3.0867	40.6329	19.6708064814815	3.88991894299464	97.7981548718709	19.6011358561281	2.3845336040535
ENSP00000480428	ENSG00000158850	1	161171311	161177968	-	Non-elusive	0	21.3750248102967	52.3	NA	NA	NA	NA	NA	NA	NA	NA	NA	NA	1.9525	0	0	0.48564	1.4564	2.7611	54.9938	28.5795148148148	3.89816747280769	25.8764768864672	13.8357616571611	2.6528789611437
ENSP00000356975	ENSG00000158859	1	161184308	161199056	-	-	0	21.8187485389231	51.5	0.0021	0.0038	0.0357	0.4899	0.0625	0.4266	0.0545	1.7405	NA	NA	2.5764	0.0678	0	0.58707	1.1548	2.8493	89.096	10.1939418203704	3.34500756782188	14.2654491218017	6.15060302078028	2.34487248278911
ENSP00000356972	ENSG00000158864	1	161199315	161214395	+	-	0	21.8092315361488	48.2	NA	NA	NA	NA	NA	NA	NA	NA	NA	NA	1.9893	0.0663	0	-1.1846	1.4749	3.4977	154.526	73.5903537037037	3.93011892150974	91.6487492871127	42.4558609203429	2.5905989921385
ENSP00000289902	ENSG00000158869	1	161215297	161219248	+	-	1	20.9267563527653	50.3	NA	NA	NA	NA	NA	NA	NA	NA	NA	NA	5.8198	0	0.253	0.51189	-0.019177	2.2582	1364.78	63.1938140740741	2.61703808765265	53.8638924442113	10.5099708218708	2.19057834473392
ENSP00000356969	ENSG00000158874	1	161222292	161223628	-	-	0	13.841788359056	53.4	NA	NA	NA	NA	NA	NA	NA	NA	NA	NA	10.4712	0	0	0.067443	0.31347	0.56781	5517.31	102.441553962963	0.0279460595975256	4779.18577147085	340.84174231257	0.369750203424094
ENSP00000356967	ENSG00000158882	1	161226003	161230607	+	Non-elusive	0	12.6515931970576	53	NA	NA	NA	NA	NA	NA	NA	NA	NA	NA	4.126	0	0	-0.3903	1.4267	3.0984	21.6386	10.9816264814815	3.935705366931	8.23136418045127	3.99099344260843	2.64608937639877
ENSP00000356959	ENSG00000143257	1	161229671	161238210	-	-	0	8.74759441153683	48.7	NA	NA	NA	NA	NA	NA	NA	NA	NA	NA	4.5667	0	0	0.032537	0.81065	1.0564	98.7381	2.50471851851852	1.57624626859666	22.1417856508133	2.15059289524491	1.37260689310534
ENSP00000426296	ENSG00000248485	1	161258727	161285450	+	-	0	9.61650742188305	45.8	NA	NA	NA	NA	NA	NA	NA	NA	NA	NA	5.9497	0.0374	0.1497	-0.0024104	0.08347	0.70592	198.411	16.6850707592593	2.78099953597078	8.53774633541545	2.91408275325941	2.30523142868752
NP_001302420.1	MPZ	1	161304735	161309972	-	Non-elusive	0	4.76894463255282	50.5	NA	NA	NA	NA	NA	NA	NA	NA	NA	NA	5.5365	0.1909	0	NA	NA	NA	5300.72	106.432720555556	0.5578012695171	48.8474187400707	9.56243233113427	2.09203077497273
ENSP00000356953	ENSG00000143252	1	161314257	161375340	+	Non-elusive	0	4.7099986542861	42.3	NA	NA	NA	NA	NA	NA	NA	NA	NA	NA	6.9576	0.0327	0.0819	-0.16494	0.82502	0.99036	21.1856	13.2178092592593	3.96263247705447	38.4993877456083	25.292430867021	2.65733226352055
ENSP00000356951	ENSG00000188931	1	161364731	161367874	-	Non-elusive	0	4.80477182481802	42.3	0.0047	0	0.1033	0.3444	NA	NA	0.1539	0.885	NA	NA	11.1323	0.3181	0	1.8099	0.71335	0.055501	NA	NA	NA	7.97569113419469	1.51408046701114	1.9899261726684
ENSP00000271450	ENSG00000143226	1	161505430	161519568	+	-	0	4.73760439649688	43.6	0.012	0.0046	0.3446	0.6465	NA	NA	NA	NA	NA	NA	6.0825	0.7073	0.7073	-1.1585	0.35207	0.67477	342.9	15.042273962963	2.6304688925431	8.81245655417145	2.62216681338361	2.40035286198298
ENSP00000310219	ENSG00000173110	1	161524540	161526910	+	Non-elusive	0	4.41710048903612	58.4	NA	NA	NA	NA	NA	NA	NA	NA	NA	NA	16.027	3.7959	5.4829	-0.28011	-0.21732	0.63933	274.512	9.54167218518518	2.26606813305325	5.42056660887042	0.793998401354606	1.817603573329
NP_000560.6	FCGR3A	1	161541759	161550103	-	-	0	4.45967813865776	44.2	NA	NA	NA	NA	NA	NA	NA	NA	NA	NA	7.7891	2.2768	2.3966	NA	NA	NA	240.883	16.5530569055556	2.84627362613448	53.6272520315273	5.98211413537125	1.55983095601654
ENSP00000444663	ENSG00000244682	1	161581339	161600242	+	-	0	6.70106546940964	44.8	NA	NA	NA	NA	NA	NA	NA	NA	NA	NA	6.0834	1.0051	1.3754	-2.3519	-1.1958	NA	17.0792	4.1112718462963	3.54996514297037	19.5171063173279	1.90200871026138	1.27646450620972
ENSP00000433642	ENSG00000162747	1	161623990	161631206	-	-	0	6.87609280760692	44.2	0.0654	0.066	0.2412	0.8134	NA	NA	NA	NA	NA	NA	15.3804	2.7712	3.8797	-1.7665	-1.0902	0.010147	838.714	18.1572127314815	0.68817500805469	0.267006054169834	0.0326073356266772	1.29007380507721
ENSP00000351497	ENSG00000072694	1	161663161	161678654	+	-	0	6.49941505264526	47.3	NA	NA	NA	NA	NA	NA	NA	NA	NA	NA	5.9378	1.3554	1.1617	-0.94481	0.10819	2.3316	37.7388	4.79621544444444	3.30990902081227	53.210392777324	7.22168061933768	1.61883645478328
ENSP00000356936	ENSG00000132185	1	161706972	161714351	+	Non-elusive	0	3.65791206379399	46.1	NA	NA	NA	NA	NA	NA	NA	NA	NA	NA	8.6721	0.271	0.271	-0.79322	-0.3664	0.31292	124.31	3.29110858333333	1.02932527955184	15.4768996667791	2.23382177944515	1.43728222091649
ENSP00000356925	ENSG00000162746	1	161721563	161728143	+	-	0	3.50305641672359	53.9	NA	NA	NA	NA	NA	NA	NA	NA	NA	NA	8.6613	0.4559	0.6078	-0.096882	0.52041	0.091925	4.82139	1.12759067037037	3.70326478142405	1.65142740880052	0.412258781620168	2.23531312288305
ENSP00000356920	ENSG00000081721	1	161749770	161757162	+	Non-elusive	0	1.97931614627146	40	0	0	0.0668	0.6775	NA	NA	0.3015	1.2348	0.0365	0.2058	5.14	0.4058	0.1353	0.60396	0.5801	1.8954	39.6115	18.2148788888889	3.86929743374035	16.8955129758034	13.2215217344333	2.69909678194659
ENSP00000356919	ENSG00000118217	1	161766294	161964070	+	-	0	2.07363169931155	37.2	0.0025	0.0083	0.0599	0.4787	0.021	0.0968	0.1809	0.5851	0.0427	0.2211	3.2208	0.0556	0.0303	-0.44093	0.5567	2.9968	24.3321	14.2883112962963	3.90128946388875	157.611772988122	114.238258177379	2.69208102079387
ENSP00000356917	ENSG00000162745	1	161983456	162023640	-	Non-elusive	0	2.1363999829088	48.1	0.0065	0.0293	0.0698	0.5479	0.0194	0.2745	0.1133	0.5629	0.0486	0.1505	5.3503	0.1493	0.0249	0.3727	0.077955	1.291	71.1335	12.2475267	3.30350396949945	129.007096139627	16.8516121560122	1.80599788810059
ENSP00000355133	ENSG00000198929	1	162069776	162370475	+	-	0	2.20840392338731	42.4	NA	NA	NA	NA	NA	NA	NA	NA	NA	NA	4.7689	0.0732	0.0998	1.7436	2.0372	3.689	21.6503	2.44430758148148	3.00234265900465	146.731378232188	61.1912911993555	2.42419692488017
ENSP00000405676	ENSG00000254706	1	162365407	162382115	+	-	0	2.167743054319	49.3	NA	NA	NA	NA	0.0553	0.3734	17.4126	13.7484	0.0706	0.3508	5.3863	0.2992	0	1.2297	0.87811	2.1732	NA	NA	NA	3.08408766386369	0.999488025701916	2.39367193903256
ENSP00000356912	ENSG00000171722	1	162373203	162376870	-	-	0	2.56337486610944	51.8	0.0022	0.0225	0.0914	0.587	0.049	0.1548	NA	NA	NA	NA	9.2694	1.0905	0	0.068764	-0.072325	-1.0087	74.8671	1.59191179259259	0.830789901745619	0.311349411126483	0.0889586552181297	2.1358502201951
ENSP00000413150	ENSG00000239887	1	162378841	162383711	+	-	1	2.64117554950601	50.1	NA	NA	NA	NA	0.0553	0.3734	17.4126	13.7484	0.0706	0.3508	6.5695	0.8212	0	1.3652	0.8227	2.76	15.8863	5.62229156481482	3.70628445201558	4.0515810352009	1.6338010264048	2.54930111120093
ENSP00000356906	ENSG00000198574	1	162395266	162412126	-	-	0	3.31758271444618	41.4	NA	NA	NA	NA	NA	NA	NA	NA	NA	NA	4.804	0.1186	0	-0.39265	0.3192	1.2991	7.78812	0.617201840740741	2.70664247988127	2.53646367510897	0.581270786967247	2.21618147525253
ENSP00000420270	ENSG00000152332	1	162497843	162529610	+	-	0	3.18669237265181	38.1	NA	NA	NA	NA	NA	NA	NA	NA	NA	NA	3.4626	0.063	0.0315	-2.262	0.84423	3.4133	52.9786	18.3195257407407	3.91882512764537	60.8823780207969	38.3129608398807	2.6645386924708
ENSP00000271469	ENSG00000117143	1	162561506	162599842	+	Non-elusive	0	2.88688960327951	39.7	0	0.0124	0.0185	0.4537	0.0119	0.3058	0.0468	0.5475	0.0148	0.1646	4.1213	0	0	-1.4831	1.0245	3.3707	146.031	47.1018155555556	3.78013406926106	44.638949550983	15.5791644605368	2.57678510476019
ENSP00000356899	ENSG00000162733	1	162632465	162787400	+	Non-elusive	0	2.0541804773622	40.4	6e-04	0.0048	0.0185	0.4486	0.0288	0.3408	0.0513	0.6085	0.0096	0.1819	4.2792	0.0258	0.0129	-0.87434	2.2869	4.699	110.242	26.2647718703704	3.48869924089129	109.632662194721	44.4230571045274	2.45101713824836
ENSP00000254521	ENSG00000132196	1	162790746	162812529	+	Non-elusive	0	1.98564379535955	39.2	NA	NA	NA	NA	NA	NA	NA	NA	NA	NA	4.9578	0.0918	0	-0.35326	0.58782	1.1205	21.3148	7.30000955555556	3.83433189326719	33.6551305348527	8.64995048725426	2.37168136018143
ENSP00000397181	ENSG00000117152	1	163068775	163076802	+	-	0	0.630810496866899	39.5	0	0.0279	0.0205	0.4646	0.0076	0.1785	NA	NA	0.0371	0.3262	4.1106	0.1246	0	-0.094332	0.11961	0.37069	191.108	10.8623907277778	2.47076883874006	16.5934109100445	4.00221627237742	2.16509146841958
ENSP00000433001	ENSG00000143248	1	163147117	163202903	-	Non-elusive	0	0.545602637599037	38.6	0.0466	0.1125	0.0508	0.3752	0.0045	0.1467	0.0537	0.4274	0.0198	0.1443	4.1945	0	0.0359	1.4582	0.14925	0.86633	2303.67	145.959764722222	2.90501786337754	259.087830904238	59.4869099290847	2.03257783570213
ENSP00000271452	ENSG00000143228	1	163321954	163355764	+	Non-elusive	0	0.53972657451735	34.5	1e-04	0.0566	0.1326	0.468	0.0039	0.1432	0.2566	0.6634	0.0218	0.1963	4.7026	0	0.0296	0.86462	1.3697	2.7092	44.8061	2.51627367777778	2.29565174673986	63.8570036610837	25.5912442351175	2.55039342461567
ENSP00000405890	ENSG00000185630	1	164559635	164851831	+	-	0	0.561080191584839	41.6	NA	NA	NA	NA	NA	NA	NA	NA	NA	NA	3.8228	0.0171	0.0308	0.92392	3.8266	4.2296	144.282	24.1777431111111	3.53432576530164	1366.93630595426	600.290063595613	2.56949931026093
ENSP00000340226	ENSG00000162761	1	165201867	165356715	-	Non-elusive	0	0.558101561727627	43.2	0	0.0058	0.0183	0.5351	1e-04	0.1364	0.1018	0.4634	0.0604	0.2672	4.5528	0.0065	0.0452	0.56476	1.0017	4.0558	2.88011	0.208019261111111	2.67291982702429	43.6279597723984	4.78870910975934	1.36831753596639
ENSP00000352900	ENSG00000143171	1	165400917	165445196	-	-	0	0.589000004207143	44	NA	NA	NA	NA	NA	NA	NA	NA	NA	NA	5.5104	0	0	-0.59429	1.5857	3.4521	43.1168	4.48362907962963	3.19545944246927	92.2148051957374	12.5130911355394	1.60952785636638
ENSP00000294818	ENSG00000162763	1	165544007	165563961	+	Non-elusive	0	1.15770602205595	44.1	NA	NA	NA	NA	NA	NA	NA	NA	NA	NA	6.4144	0.1503	0	-1.2737	0.036477	0.12596	40.3589	0.7757461	0.244542223283476	0.547519382477979	0.135953969432212	2.228414335064
ENSP00000356864	ENSG00000143198	1	165630861	165655620	+	Non-elusive	0	1.98232053273448	43.3	NA	NA	NA	NA	NA	NA	NA	NA	NA	NA	7.2698	0	0.2019	0.98281	0.95185	0.99685	69.4581	34.8405238888889	3.91543273975627	355.819922533746	117.756185023	2.52539892723049
ENSP00000346827	ENSG00000143149	1	165662216	165698863	-	Non-elusive	0	1.82754979094136	40.3	NA	NA	NA	NA	NA	NA	NA	NA	NA	NA	6.3305	0.0819	0.1091	-0.856	-0.41598	1.0138	144.568	57.5544055555556	3.90131093419747	114.14231762723	39.5172522240532	2.53990155652153
ENSP00000480514	ENSG00000143183	1	165724293	165768922	-	-	0	1.06832144571363	39.1	0	0	5e-04	0.4747	1e-04	0.0806	8.2131	0.083	0.0027	0.189	6.7443	0.0224	0.2241	-0.065954	1.0299	0.43828	43.309	21.283337962963	3.91612589926059	93.8734980045787	61.1952546581952	2.6835706156847
ENSP00000356853	ENSG00000143179	1	165827531	165908109	+	Non-elusive	0	1.12407635047737	44	0	0.0057	0.0075	0.5713	0.0075	0.1422	0.0267	0.428	0.04	0.1535	3.9092	0.0248	0.0745	-0.24322	2.8122	2.8148	39.371	7.94680185185185	3.72204815090324	75.0439914936464	50.2512582978429	2.63382383271816
ENSP00000339681	ENSG00000188859	1	166070020	166166969	-	-	0	1.06617196287589	45.3	0	0.007	3e-04	0.2617	0.0168	0.1428	0.0103	0.3252	0.01	0.2047	4.6725	0.0103	0.0516	0.32214	1.5463	2.0277	13.261	2.46704803888889	3.59679229338555	82.6334976921743	23.6856014878782	2.17514015194239
ENSP00000356849	ENSG00000143157	1	166840089	166854473	+	Non-elusive	0	1.07864725307068	46.3	0	0.0136	0.0063	0.686	NA	NA	2.5844	10.254	NA	NA	2.155	0	0	1.566	3.3504	3.8736	29.8519	15.83805	3.91041180119502	58.3579475844474	30.627899965444	2.65692930722432
ENSP00000356848	ENSG00000152382	1	166856510	166876327	-	Non-elusive	0	1.10838325676252	40.9	0	0.0074	0.0281	0.5182	0.0096	0.1243	0.05	0.5822	0.0146	0.1892	3.4817	0	0	1.2452	0.79973	2.7602	20.9817	9.93086703703704	3.91265230684948	25.2988601297162	15.3063968864905	2.68172494318278
ENSP00000271417	ENSG00000143195	1	166908191	166975324	-	Non-elusive	0	1.37048791327552	42.3	0	0.0095	0.0367	0.3886	0.0103	0.1198	0.0502	0.5405	0.0203	0.1054	1.6087	0	0.0149	0.46016	1.2559	4.1309	13.0202	1.25948702185185	3.17800249104676	242.354941248441	25.6122368235615	1.3066617096707
ENSP00000356846	ENSG00000143194	1	166989109	167022214	+	Non-elusive	0	4.84360350261728	36.9	NA	NA	NA	NA	NA	NA	NA	NA	NA	NA	2.7185	0.0604	0	-0.20652	0.95881	3.1624	174.21	3.74783328518519	0.865953526891421	10.697416569119	1.77578228860777	1.84000879318726
ENSP00000356842	ENSG00000143167	1	167052836	167090631	-	Non-elusive	0	2.45254328738902	47.5	0.0047	0.0288	0.1338	0.9562	0.0346	0.0969	0.2548	0.5439	0.0834	0.1731	3.9422	0.0794	0.0265	-1.6138	0.0081129	1.3558	110.907	3.6367974037037	0.999706367867652	16.0372869683028	2.32237989496581	1.61163572957444
ENSP00000354483	ENSG00000198842	1	167094045	167129129	+	Non-elusive	0	2.47937250623828	44.8	0.0068	0.017	0.086	0.7592	0.0185	0.0956	7.4295	0.075	0.4798	0.7567	4.9309	0.057	0.0855	-0.30173	-0.60363	0.97735	80.1598	3.26046430555556	1.46516834430798	70.1294933639622	8.66733351097233	0.950577404365806
ENSP00000356840	ENSG00000143190	1	167220829	167427345	+	-	0	2.14259259826083	38	0.0015	0.0043	0.0315	0.3017	0	0.0136	0.0168	0.1822	0.0091	0.0493	2.6342	0.0194	0.0291	-0.13438	2.2309	4.692	16.5298	5.70806388888889	3.84782645625024	486.353912843305	223.548366581373	2.61394487671229
ENSP00000354782	ENSG00000198821	1	167430640	167518538	-	-	0	1.98886237072395	47.2	0	0.0161	0.1434	0.9761	0.0152	0.1141	0.1036	0.4893	0.0409	0.1457	5.0285	0.0341	0.091	0.65113	-0.30741	2.0137	33.4586	2.62403923148148	2.90326484841008	1431.30689251329	117.680200885728	0.878822595093073
ENSP00000359540	ENSG00000143162	1	167541013	167553767	-	-	0	1.70719632026027	44.6	NA	NA	NA	NA	NA	NA	NA	NA	NA	NA	5.88	0.0784	0.1568	0.64497	0.4228	0.64292	166.203	79.7639018518519	3.83851607309369	52.8143677304116	30.0908930810823	2.63251661531151
ENSP00000356828	ENSG00000198771	1	167630093	167706249	+	-	0	1.95746156384401	46.8	0.0036	0.0066	0.1535	0.743	0.0335	0.0744	0.2378	0.6007	0.0617	0.2351	6.3553	0	0.0131	0.18926	-0.44257	2.796	61.7625	7.42553525925926	3.39903034193567	374.069974376609	59.9176483430598	1.94258477829304
ENSP00000352513	ENSG00000197965	1	167721950	167791919	+	-	1	2.16988662342393	41.1	NA	NA	NA	NA	NA	NA	NA	NA	NA	NA	4.359	0.0286	0.0858	0.42415	1.0614	2.121	94.9167	35.5207448148148	3.78600243148075	181.265292188539	84.6469610492624	2.65063268684464
ENSP00000356825	ENSG00000143199	1	167809645	167914102	-	Non-elusive	0	2.34641459469878	41.8	NA	NA	NA	NA	NA	NA	NA	NA	NA	NA	4.9877	0.0383	0.0574	-0.38098	0.45524	1.2854	18.1518	0.50533355	1.82673739397836	15.3443439699021	4.55759024602356	2.39671986970936
ENSP00000356820	ENSG00000143158	1	167916729	167936040	-	Non-elusive	0	2.44745831454035	36.5	NA	NA	NA	NA	NA	NA	NA	NA	NA	NA	3.3658	0	0.1036	-0.71192	0.98548	2.197	165.042	42.8688074074074	3.88671101605856	81.0881770451972	32.4113765130495	2.50375549119746
ENSP00000356814	ENSG00000143164	1	167936818	168075834	+	-	0	2.6361575367744	35.7	NA	NA	NA	NA	NA	NA	NA	NA	NA	NA	4.093	0.0144	0.1223	-0.96481	2.0221	5.2761	250.061	36.2593705555556	3.75150813025669	328.243245243004	158.315449399656	2.62234049714245
ENSP00000441039	ENSG00000143147	1	168079543	168137667	-	Non-elusive	0	2.77347448997785	46.8	NA	NA	NA	NA	NA	NA	NA	NA	NA	NA	3.8882	0	0.1204	-1.5426	1.5139	2.2763	41.2467	5.01615777962963	3.47914937072969	90.1623473775481	28.6400064403534	2.38426684614867
ENSP00000356807	ENSG00000143155	1	168178933	168202114	+	Non-elusive	0	2.23189731996958	38.6	0	0.0075	0.0171	0.4299	0.0052	0.1126	0.0358	0.4938	0.0051	0.1943	5.1764	0	0.0431	0.69708	1.7975	3.2264	51.4704	21.6716101851852	3.91466369373518	39.3945985029	27.5341715408734	2.68652363246255
ENSP00000271375	ENSG00000213064	1	168226008	168253025	+	Non-elusive	0	2.16966804078976	43.3	0.0039	0	0.0568	0.527	0.0119	0.0747	0.0653	0.4729	0.0101	0.2318	3.035	0.074	0	-0.026878	-0.16277	1.8123	49.0949	14.9372477777778	3.77834819269265	76.8949370998201	44.6221339917127	2.64759781451914
ENSP00000356795	ENSG00000143178	1	168281040	168314426	+	Non-elusive	0	2.15476773142975	42.8	0	0.0159	0.0191	0.4804	0.0448	0.0978	0.0326	0.6968	NA	NA	4.0734	0.03	0	-0.56678	0.56361	1.6336	77.6881	5.48676233333333	3.24777391953654	15.1130884329704	7.90938214274146	2.61763862223691
ENSP00000356793	ENSG00000143185	1	168540765	168543997	-	-	0	1.46782834795919	42.2	NA	NA	NA	NA	NA	NA	NA	NA	NA	NA	15.1562	0.3093	0	-0.71636	-0.32102	0.27873	12.3527	0.682427331481481	2.71608701155194	1.84749293485467	0.391729651058346	1.79204588903686
ENSP00000356792	ENSG00000143184	1	168576473	168582077	+	-	0	1.22596238046867	40	NA	NA	NA	NA	NA	NA	NA	NA	NA	NA	9.8127	0.3568	0.3568	0.85808	-0.12944	-0.15623	5.05428	0.450219681481482	3.37050590844836	4.4527521024402	1.18655654096943	1.90746100202982
ENSP00000356791	ENSG00000143196	1	168695459	168729264	-	Non-elusive	0	1.26437549784785	42.2	0	0.0121	0.0335	0.6211	0.0025	0.0983	0.06	0.5897	0.0436	0.0919	6.9514	0.0296	0	0.13589	0.076266	0.95102	613.703	97.1929404074074	3.18314434761143	122.64807400113	19.494941917833	1.77167173831019
ENSP00000356790	ENSG00000143153	1	169105697	169132722	+	Non-elusive	0	1.57897170595487	43.5	NA	NA	NA	NA	NA	NA	NA	NA	NA	NA	6.0682	0.037	0.037	-0.0089855	2.0014	4.0968	566.003	135.982741092593	3.60470178500464	693.707304081112	190.257276802142	2.36343095497123
ENSP00000356785	ENSG00000143156	1	169132531	169367967	-	Non-elusive	0	1.5392548467287	36.6	NA	NA	NA	NA	NA	NA	NA	NA	NA	NA	5.4112	0.0765	0.1954	0.46192	0.50481	1.8801	21.8974	9.77380074074074	3.83984244680195	194.059808584843	82.1667004047024	2.58038695673073
ENSP00000356782	ENSG00000117475	1	169367970	169388305	+	Non-elusive	0	1.57103901787618	34.4	0.0048	0.0031	0.0838	0.5755	0.0167	0.1157	0.0668	0.4967	0.0384	0.2182	4.229	0.1475	0.1475	1.307	0.41448	1.5387	25.9846	10.764882037037	3.87396541230376	51.3340815652812	39.0482887017955	2.69473135305379
ENSP00000356780	ENSG00000117477	1	169394870	169427417	-	Non-elusive	0	2.66963631925799	37.2	0.0041	0.0092	0.1354	0.8591	0.0215	0.0908	0.1074	0.6118	0.0492	0.121	4.117	0.0307	0.0614	-0.42183	0.66178	1.3895	29.1083	2.65831422407407	3.19297079794098	35.2805204061036	5.78660957893096	2.1061273415067
ENSP00000236137	ENSG00000117479	1	169463909	169486003	-	Non-elusive	0	2.41726062213382	38.7	0	0.0062	0.0491	0.4999	0.0236	0.1645	0.0754	0.5228	0.0636	0.1695	2.444	0.1358	0.1358	0.30161	0.19204	2.3615	88.0581	18.1659879074074	3.71112898470681	183.487563046691	41.2499962386548	2.31262037587917
ENSP00000356771	ENSG00000198734	1	169514166	169586588	-	Non-elusive	0	3.8241648979904	38.1	0.0022	0.0105	0.134	0.5701	0.0295	0.1041	0.1699	0.6755	0.0829	0.1903	6.2411	0.069	0.0276	-0.17761	0.46164	5.1161	34.1776	1.79948935740741	2.49038734831952	171.860095540954	21.5230750136714	1.09315542185539
ENSP00000263686	ENSG00000174175	1	169588852	169630112	-	Non-elusive	0	3.49915145577198	40.5	NA	NA	NA	NA	NA	NA	NA	NA	NA	NA	4.6775	0.0242	0.1454	-0.66761	-0.25629	-0.21522	21.6464	6.11371618148148	3.41184413643745	27.6096183608699	4.60084766324098	1.97339256666493
ENSP00000236147	ENSG00000188404	1	169690667	169711698	-	-	0	3.58821629767842	38.8	0.0021	0.0162	0.1545	0.7062	0.1272	0.1982	NA	NA	NA	NA	6.2286	0.0951	0.0475	0.16979	0.31982	1.5294	1299.55	31.7602217962963	1.11998121120298	69.3511628351915	13.0351410406588	1.69423966260656
ENSP00000331736	ENSG00000007908	1	169722641	169734062	-	-	0	3.6862088395288	39	0.0059	0.0126	0.1968	0.709	0.057	0.0951	0.9927	7.7542	NA	NA	8.1422	0	0	0.18768	-0.12519	2.1963	16.3413	2.53034057222222	3.29066418992288	15.8202589010794	2.44686978874343	1.93704871820789
ENSP00000307975	ENSG00000171806	1	169792529	169794966	-	Non-elusive	0	2.82057894397524	40.8	0.0017	0.0041	0.1517	0.8381	0.0258	0.1592	0.1509	0.7533	0.0724	0.4484	7.3831	0	0	2.0546	0.11968	0.6803	15.7019	6.57756259259259	3.88553108083001	4.0555597149822	2.30451020140174	2.61942590750539
XP_005245374.1	C1orf112	1	169795005	169854074	+	Non-elusive	0	2.93424770080734	37.1	NA	NA	NA	NA	NA	NA	NA	NA	NA	NA	4.774	0	0.0339	NA	NA	NA	11.4946	2.28783016666667	3.68665254271914	72.2990734068351	25.2500609645978	2.54908466148303
ENSP00000356746	ENSG00000000457	1	169853074	169893959	-	Non-elusive	0	1.68511060343811	40.3	NA	NA	NA	NA	NA	NA	NA	NA	NA	NA	5.0629	0.0245	0.0978	0.70818	0.98492	4.1633	11.2538	5.69777018518518	3.86353665268922	35.181280284906	23.4176975478597	2.67763141075582
XP_024309954.1	KIFAP3	1	169921326	170085203	-	Non-elusive	0	1.47852287116469	34.3	0	0.0147	0.0103	0.5828	0.0113	0.1175	0.0137	0.5224	0.0255	0.1985	4.3813	0.0244	0.0488	NA	NA	NA	57.5979	20.8286535185185	3.86358053234085	208.707388158041	87.4852215327225	2.57483190943569
ENSP00000408058	ENSG00000203740	1	170146001	170167790	+	Non-elusive	0	1.10256969618692	38	NA	NA	NA	NA	NA	NA	NA	NA	NA	NA	3.9009	0	0.1836	1.7095	0.64281	1.339	0.964227	0.0412899314814815	1.28393886195841	3.61621546841714	0.425521601205517	1.65071478749938
ENSP00000356737	ENSG00000120370	1	170532129	170553446	+	Non-elusive	0	1.1069416309678	36.5	0.0052	0.0098	0.1005	0.6276	0.0228	0.0579	0.203	0.5444	0.0567	0.1658	3.2367	0.0469	0	-1.085	-0.17953	1.6066	17.6071	7.33267998148148	3.81801183633362	21.6447639170385	10.852291535545	2.64910660178465
ENSP00000239461	ENSG00000116132	1	170663906	170739419	+	-	0	1.08535124679724	39.1	0	0	3e-04	0.2946	0.0421	0.1236	NA	NA	1e-04	0.0937	3.2312	0.053	0.0397	-1.6149	1.0224	2.3672	104.432	21.1077519407407	3.25765913920089	202.601621465684	30.9453759791162	1.72778140763669
ENSP00000356733	ENSG00000117501	1	170935471	171064765	+	-	0	1.22809387549584	37.6	0.0145	0.0176	0.2605	0.6858	1.3826	6.271	0.8936	61.8183	NA	NA	5.2129	0.0309	0.0387	-0.39764	0.010882	1.6553	3.28477	0.0705102075925926	0.653959799209901	14.1791352368275	3.55194508147491	2.26591683910892
ENSP00000356729	ENSG00000007933	1	171090877	171117819	+	-	0	1.72848895495558	36.5	NA	NA	NA	NA	NA	NA	NA	NA	NA	NA	6.0127	0	0.0371	1.0801	-0.16323	-0.46391	152.507	5.93283619814815	2.37159465793183	11.0257576061563	1.35307609174396	1.72500993764373
ENSP00000209929	ENSG00000094963	1	171185208	171211230	+	-	0	1.50601437598294	39.1	0.001	0.019	0.0881	0.7624	NA	NA	0.1474	0.6283	NA	NA	7.0707	0	0.2306	0.56745	0.099325	1.3628	213.251	23.4117406296296	3.04591077536097	30.6221492691652	3.18876745583113	1.34947100014061
NP_001269621.1	FMO1	1	171257923	171285978	+	-	0	2.12752700819554	40.1	0.0023	0.0159	0.0916	0.4583	NA	NA	0.1242	0.5586	NA	NA	3.6712	0.0356	0.1426	NA	NA	NA	17.0121	1.85302764444444	3.14458852073509	37.6975598340064	7.18877163606475	1.9806053990449
ENSP00000356723	ENSG00000076258	1	171314234	171342084	+	-	0	2.55510354557118	40.1	NA	NA	NA	NA	NA	NA	NA	NA	NA	NA	4.0573	0.0718	0.1077	0.16801	0.43679	0.9163	14.9171	4.40253738888889	3.72059861990807	27.6378448475701	10.6326910930421	2.51844803077528
ENSP00000343629	ENSG00000117523	1	171485556	171593511	+	-	0	2.89062096732566	38.3	NA	NA	NA	NA	NA	NA	NA	NA	NA	NA	2.9179	0.0093	0.0463	-1.0019	2.4949	10.187	108.519	38.258937037037	3.85814630900433	421.044437061651	270.432211331924	2.65708844398655
ENSP00000490048	ENSG00000283683	1	171622216	171638799	+	-	0	2.89564908042458	46	NA	NA	NA	NA	NA	NA	NA	NA	NA	NA	5.0651	0	0.1809	NA	NA	NA	0.256424	0.0221929746296296	2.80332705251878	NA	NA	NA
ENSP00000037502	ENSG00000034971	1	171635417	171652683	-	-	0	1.50988652124302	45.7	0.0027	0.0197	0.0771	0.6726	0.0631	0.4658	NA	NA	0.0675	0.2793	6.1389	0	0.1737	-0.092716	0.5203	0.63768	301.403	24.8083502444444	2.51754321472154	6.05248963705007	0.959905871843819	1.81710001207695
ENSP00000236192	ENSG00000117533	1	171700160	171742247	-	-	1	1.42381472509189	36.7	0	0	5e-04	0.5207	0.0774	0.4042	0.0804	0.6514	0.0054	0.1039	3.5877	0.0238	0.0238	1.4225	0.68012	2.064	39.593	16.1167540740741	3.86066204062125	17.2988353040354	14.7522237306946	2.70005523049147
ENSP00000354920	ENSG00000010165	1	171781702	171797717	+	Non-elusive	0	1.70343034369141	45	0.0014	0.01	0.0542	0.4908	NA	NA	NA	NA	0.0398	0.1789	4.6828	0.0624	0.1249	-0.33204	1.0413	2.0431	34.8662	14.9257735185185	3.88652287067219	16.0697087366372	12.1138700264474	2.66939199947091
NP_001337133.1	DNM3	1	171841478	172412717	+	-	0	1.43381362675988	37.3	0.0023	0.0177	0.0105	0.5284	1e-04	0.0971	NA	NA	NA	NA	3.5992	0.0053	0.0263	NA	NA	NA	65.194	6.52000958703704	3.11433702846471	733.903960599872	181.862507379833	2.1004709777704
ENSP00000356700	ENSG00000180999	1	172420688	172468829	+	-	0	1.44820345189637	41.6	0.0106	0.0135	0.2966	0.6349	NA	NA	NA	NA	NA	NA	3.3858	0.0208	0.0415	0.85928	0.35038	0.29496	33.864	0.82674723037037	0.883247412267849	38.7418033004554	4.04797396761363	1.54352416472267
ENSP00000356702	ENSG00000135845	1	172441457	172444086	-	Non-elusive	0	1.10300316246764	45.4	0.0039	0.0162	0.0285	0.5974	0.008	0.2414	0.0523	0.4476	0.0311	0.2891	4.1825	0	0	2.3384	0.78784	1.4552	20.2972	9.5058662962963	3.89096383211916	81.7980385123655	32.8568268684081	2.6437996737536
ENSP00000356696	ENSG00000094975	1	172532349	172611833	+	Non-elusive	0	1.02501325195704	36.4	NA	NA	NA	NA	NA	NA	NA	NA	NA	NA	2.4407	0.0126	0.0126	0.0027648	1.0802	6.0377	32.3094	12.7811148148148	3.8698563133755	141.78234938858	90.5670181418005	2.67561482422608
ENSP00000356694	ENSG00000117560	1	172659018	172666874	+	-	0	1.31071415196794	41.7	0.0031	0	0.1051	0.2546	0.0237	0.1045	0.1719	0.8312	0.0961	0.1912	3.1819	0	0	-0.24979	0.57529	2.2033	5.80301	0.311891074074074	2.79039461510222	1.68382195813308	0.328487002273966	2.03545260890639
ENSP00000385470	ENSG00000120337	1	173039960	173050963	-	-	1	1.20519473364336	36.9	0	0	0.3591	0.7059	NA	NA	NA	NA	NA	NA	4.3621	0	0	0.30159	-0.55534	0.35446	0.44377	0.120639366666667	3.62975991577132	0.578763711649013	0.136793513594411	2.0122615310133
ENSP00000281834	ENSG00000117586	1	173183735	173207313	-	Non-elusive	0	1.19343745791002	39.9	0	0.0073	0.3741	0.4258	0.073	0.098	0.2381	0.547	NA	NA	3.2656	0	0	0.58004	0.9247	0.65114	9.79144	1.65811959259259	3.65147570473939	6.05154392345761	1.59784584468461	2.37240790257765
ENSP00000342026	ENSG00000117592	1	173477266	173488807	+	Non-elusive	0	1.43132161080934	40.7	0	0.0101	0.0728	0.3895	0.0092	0.122	0.042	0.5623	0.0481	0.3247	3.4656	0	0	0.13373	1.465	0.34118	443.763	196.005172222222	3.8788783134434	376.743528875593	108.183817928564	2.44943383723038
ENSP00000356687	ENSG00000162753	1	173500464	173603094	-	-	0	1.87449706574263	38.6	0	0	NA	NA	NA	NA	0.2701	0.8989	0.0643	0.1477	4.1703	0	0.0195	1.6905	2.014	4.8731	9.12923	0.264633172037037	1.84878684519239	19.6477341560661	5.5689134305604	2.24687060999457
[truncated: 17,887 more rows]
